# Supplementary material for: Prediction of Alzheimer’s disease using blood gene expression data
Source: Sci Rep. 2020 Feb 26;10:3485. doi: 10.1038/s41598-020-60595-1 (PMC7044318; doi:10.1038/s41598-020-60595-1)
Supplement: Supplementary file 2 — Supplementary Table 1. [file 41598_2020_60595_MOESM2_ESM.xlsx]

## Sheet: Table S1
Transcription-related Genes
#################################################################################################
4F2H
5LOX
IFI616
RN7SK
RN7SL
IFITM1
APP
ACT2
ADA
ADH1
ADH2
ADH3
ARF3
ALBU
ALDA
ALDB
ALPL
AFP
AAC
AACS
AG
CAMHC
A11COL
A1ANTR
ANF
ANT1
ANTHIII
APOA1
APOA2
APOB
APOC3
APOE
APOD
ASCC
BATPS
BCR
BFG
BAC
BG
B2AR
CETS1
CFOS
CJUN
CMYB
CMYC
CANP
CD19
CD2
CD3E
CGB
M1A
M1B
MMP1
CC3
CBF
CREBP1
CRP
CS1
CSB
CT
CYP21B
CYC1
P450AR
DG
DHFR
DPOLA
DPOLB
EGR2
EIF2A
SELE
ELN
ERV9
EGFR
EK14
EG
EPO
ET1
FIX
FIB2
FN
GCSF
AGG
GAPDH
GAST
GBP
A20
GFRER
GFAP
NR3C1
GSTYA
GSTP1
GHA
GMCSF
CYBH
GPB
GPC
GP2B
GROA
GRO2
GRO3
GRH
GRP78
HPG
HSP70
HO
LIPC
FCGR1
HH1
H1HH9
H2B
H3
H4F0108
HH4
HOXD9
HPX
HSP90B
HPRT
IFI
IFNAJ
IFNA1
IFNB
IGF2
IGFBP1
IL1B
IL2
IL2RA
IL3
IL5
IL6
IL8
IGH
IGKL
INS
INSR
IL2RB
IFP53
IRF1
ISG15
ISG54
LCK
LPL
LYN
M2DQA
MBP
MTF
MT1F
MT1G
MT2A
M1A3
M1B7
M2DPA
M2DRB
M2DPB
M2DQB
M2DRA
MHC2IN
MLC
MYOGL
NEU
NPY
OAS
ODC
OC
OV
OT
NFKB1
PAI1
PAI
PBGD
PDGFB
PGAMM
PGK1
PIM1
HPL3
PR264
PL
PK
PCNA
PTHRO
PS2
PTH
RARB
RARG
RAS1
RBP
L7A
SAA
SAA2
SAAG9
SI
RNPE
SR
SRY
MMP3
TCRA
TCRBL
TRDL
TGFB1
TGFB2
T1G
TK
TNFA
TNFB
TPA
TPI
TPO
TF
TFREC
TSG6
TSHB
MMP9
RNU1A
RNU2
RNU4C
RNU6A
QP
UPA
VIMEN
VIP
VLC1
ZG
MILSP
CEA
APE
BGP
LAMBDA5
F8
FUR
CFTR
PSTI
TOP1
CETP
SER1AR
IAPP
SPB
CD11C
ERCC3
MDR1
IRF2
LY6EA
P107
APOA4
VCAM1
ICAM1
P53
BMHC
GPA
MCSFR
LCRA
RBG
STAT6
K17
GGG
P44
HFER
PDGFA
CD11B
ALDC
A14COL
A24COL
PFKM
A21COL
SYN1
CATHD
PSG1
PSG3
PSG5
PSG6
PSG11
PSG12
CD43
M1A11
EPOR
SURF12
QM
K18
CD34
MIP
E2F1
APOC2
CYCD1
CYCA
CDC25C
CDC2
C1INH
INDO
P21WAF1
CYCB1
CYCE
CEBPA
IFNG
GHV
TNNC1
SS
TAL1
LDLR
CYP7A
FASN
A2MR
MCAD
A2G
LPK
ACO
HMGR
IL4
HOXB2
H2A1
UDG
FREAC4
INOS
SELP
PRTC
TTF1
MSH2
AF
IFNA2
PES2
RANTES
SERPINA2
CSPB
PARP
CHAT
TIMP1
IL13
CD40L
TNFSF6
ALL
CD8A
CD8B1
CD4
PRM1
PRM2
TNP2
SOCS1
HNRNPC
OTC
SPRR2A
CBG
PAX6
FRA1
MMP7
PPARD
MET
HSORC1
CTNNB1
E2F2
CYCD2
CDC6
GCC
CDK4
HIOMTB
HIOMTA
ARR
BPDE
DES
ENO3
DYS
SNRPN
ZNF127
APN
BARX1
BARX2
HNF4A
TNNC2
BARHL1
BARHL2
PHOX2A
PMX2B
MYF4
CXCR4
TERT
ECA39
CART1
MRDB
DBH
TH
DLX1
DLX2
DLX5
DLX6
DLX3
DLX4
BAPX1
E2F3
E2F4
E2F6
ALX4
GBX1
GBX2
EIF4E
EN1
EN2
CDC25A
GSC
GSCL
MEOX1
MEOX2
BRCA1
TGIF
D1A
PKNOX1
MC2R
PBX1
PBX2
PBX3
STAR
EGR1
WSTF
HLTF
C4BPA
LHX5
LHX1
FOXN3
SHOX2
SHOX
SMAD2
CDX2
LMX1A
LMX1B
NR4A2
LBX1
NKX25
ZHX1
IPF1
NCX
SMAD7
SATB1
SAFB
HNRNPU
NUMA
TOP2A
TOP2B
HAND2
TGM3
MHC2TA
GMCSFRA
IL12P40
SREBP2
MIS
CDKN2B
SMAD5
SMAD4
SMAD1
SMAD3
SMAD6
CD20
GCNF
TBR2
TBX19
TBX18
TBX6
TBX3
TBX20
HMX1
COL7A1
POU4F1
POU4F2
POU4F3
IB1
POU5F1
POU5F1C
POU6F1
IBABP
FTF
BTK
CD40
CYP24
TLR4
HOXB4
SPRR1A
NKX2B
NKX6A
PTHRP
NEUROD1
CABD9
SHP1
CYP3A4
IGA
VEGF
IRF3
IRF7
MRF2
SGLT1
FAC1
STAT5A
STAT5B
ENO1
GATA6
LPH
BCFX
AP2REP
AP2ALPHA
MSP
CDC5
LUN
CDH1
TLN
PITX2
PLOD1
ATF6
TBX2
MITF
HOX11
BACH2
NKX6B
BACH1
IL4R
MAZ
MAZR
IRX1
MIXL1
STAF50
T3RB
LXRB
FXR
SKIP
NR1I2
SRC1
SRC3
ERR3
ER2
NOR1
NCOR1
NCOR2
RXRG
TLX
FAC
BAX
BBC3
CASP1
APC
FOXP2
SPC
DAX1
KAI1
MDM2
GADD45
IGFBP3
YWHAE
ESXR1
ATF3
ATF4
SOX20
SOX4
ADM
PPARA
GPX
S100A2
PA26
CEBPB
TNFRSF6
DRIL1
BR140
MAFG
TGFB3
MAFK
DBP
TEF
ATF5
SMAACT
MMP2
SFN
CEBPE
TGFA
NR1D1
ZNF143
ZBP99
ZBP89
CAVEOLIN1
VDR
ALF
SLUG
ZNF76
SP
IGGLE
E2F5
MCP1
MNSOD
ELFR
ELF1
NERF
IKBA
FXYD
LISCH
USF2
LEAP1
CD22
NIFIE
ATP4A
COX6B
UPK1A
MAG
TZFP
TRX2
POX1
NPHS1
APLP
DAP
TYROBP
POLR2
CKAP1
CAPN4
COX7A1
RP58
IFNA10
ZID
COE2
PREBP
