# Supplementary material for: Prediction of Alzheimer’s disease using blood gene expression data
Source: Sci Rep. 2020 Feb 26;10:3485. doi: 10.1038/s41598-020-60595-1 (PMC7044318; doi:10.1038/s41598-020-60595-1)
Supplement: Supplementary file 3 — Supplementary Table 2. [file 41598_2020_60595_MOESM3_ESM.xlsx]

## Sheet: Table S2
Gene_ID	Gene	Score	Numerator	Denominator	Fold	q.value	eQTL	GWAS	PPI	Early_DEG	Pathology.cor..abeta.	Pathology.cor..tau.	CFG	alz_gene	digsee	Final_CFG
g2788	GCNT1	3.797	0.233	0.061	1.037	0	1	0	-	yes	0.843,***	0.645,**	3	0	0	3
g3140	HEG1	3.7	0.232	0.063	1.037	0	0	0	-	NA	-0.173,ns	-0.028,ns	0	0	0	0
g1655	CREBBP	3.599	0.258	0.072	1.03	0	0	0	PSEN1,PSEN2,APOE	NA	-0.309,*	0.063,ns	2	0	1	3
g7203	STX4	3.458	0.222	0.064	1.028	0	1	2	PSEN1	NA	NA	NA	3	0	0	3
g7780	TPST2	3.359	0.308	0.092	1.046	0	18	0	NA	no	0.034,ns	0.384,ns	1	0	0	1
g1837	DCK	3.356	0.147	0.044	1.024	0	1	0	-	yes	-0.355,*	-0.339,ns	3	0	0	3
g4306	MOSPD3	3.335	0.161	0.048	1.021	0	0	0	-	NA	-0.074,ns	-0.519,*	1	0	0	1
g6039	REPIN1	3.335	0.191	0.057	1.024	0	1	0	-	NA	-0.008,ns	-0.291,ns	1	0	0	1
g5828	QRICH1	3.319	0.18	0.054	1.021	0	2	0	-	yes	0.071,ns	-0.492,ns	2	0	0	2
g102	ACSL3	3.278	0.263	0.08	1.029	0	2	0	-	yes	-0.048,ns	-0.415,ns	2	0	0	2
g4834	NSMCE1	3.259	0.132	0.041	1.016	0	1	0	-	NA	NA	NA	1	0	0	1
g3784	LAMP3	3.24	0.182	0.056	1.02	0	1	0	-	NA	NA	NA	1	0	0	1
g1481	CLEC5A	3.198	0.16	0.05	1.02	0	NA	0	NA	NA	0.695,***	0.735,**	1	0	0	1
g7832	TRIM26	3.181	0.179	0.056	1.022	0	NA	0	-	NA	0.288,ns	-0.011,ns	0	0	0	0
g6326	RRAS	3.176	0.211	0.066	1.027	0	0	0	MAPT	yes	0.631,***	0.791,***	3	0	0	3
g49	ABHD6	3.154	0.232	0.074	1.03	0	3	0	-	NA	-0.273,ns	0.063,ns	1	0	0	1
g5745	PTER	3.132	0.174	0.056	1.02	0	1	1	-	no	0.768,***	0.436,ns	3	0	0	3
g3524	ISCA1	3.13	0.217	0.069	1.027	0	3	0	-	NA	-0.411,**	-0.698,**	2	0	0	2
g5643	PROS1	3.11	0.282	0.091	1.028	0	3	0	APP,APOE	NA	0.906,***	0.667,**	3	0	0	3
g2673	FRAT1	3.079	0.25	0.081	1.028	0	1	0	-	NA	-0.444,**	-0.517,*	2	0	0	2
g1090	CBWD1	3.061	0.355	0.116	1.052	0	NA	NA	NA	NA	NA	NA	0	0	0	0
g3810	LCORL	3.059	0.143	0.047	1.018	0	4	2	-	NA	NA	NA	2	0	0	2
g458	ARHGAP21	3.056	0.14	0.046	1.018	0	1	0	-	NA	NA	NA	1	0	0	1
g3432	IL1RAP	3.053	0.204	0.067	1.025	0	1	0	PSEN1	yes	0.076,ns	-0.110,ns	3	0	0	3
g2780	GCC1	3.05	0.195	0.064	1.018	0	4	0	-	NA	-0.360,*	0.108,ns	2	0	0	2
g2517	FBXL6	3.046	0.138	0.045	1.016	0	1	0	-	NA	0.068,ns	0.292,ns	1	0	0	1
g2194	EGLN2	3.011	0.148	0.049	1.02	0	NA	NA	NA	NA	NA	NA	0	0	1	1
g1480	CLEC4E	3.009	0.191	0.063	1.029	0	0	0	-	NA	NA	NA	0	0	0	0
g7533	TM7SF2	3.005	0.182	0.061	1.023	0	0	0	-	NA	NA	NA	0	0	0	0
g2510	FBXL15	2.999	0.207	0.069	1.032	0	0	0	PSEN1	NA	-0.219,ns	-0.104,ns	1	0	0	1
g2631	FLT3LG	2.976	0.154	0.052	1.024	0	4	0	-	NA	NA	NA	1	0	0	1
g6706	SLC22A15	2.968	0.181	0.061	1.027	0	0	0	NA	NA	NA	NA	0	0	0	0
g6757	SLC27A1	2.96	0.223	0.075	1.035	0	NA	0	-	NA	0.157,ns	0.334,ns	0	0	0	0
g2672	FPR2	2.915	0.205	0.07	1.018	0	NA	1	APP,PSEN1,APOE	NA	NA	NA	2	0	1	3
g5820	PYGM	2.9	0.211	0.073	1.022	0	2	0	-	no	-0.219,ns	-0.505,ns	1	0	0	1
g3431	IL1R2	2.892	0.162	0.056	1.024	0	1	0	MAPT	NA	NA	NA	2	0	1	3
g3720	KLHL20	2.873	0.195	0.068	1.029	0	0	0	-	NA	NA	NA	0	0	0	0
g6140	RNASET2	2.863	0.125	0.044	1.016	0	0	5	-	yes	0.835,***	0.823,***	3	0	0	3
g5571	PPP6C	2.861	0.167	0.058	1.021	0	3	0	PSEN1	NA	-0.076,ns	0.114,ns	2	0	0	2
g4594	NCF2	2.86	0.233	0.081	1.024	0	0	0	-	NA	NA	NA	0	0	0	0
g7528	TM2D1	2.854	0.18	0.063	1.021	0	1	0	APP	NA	NA	NA	2	0	0	2
g3757	KRI1	2.826	0.206	0.073	1.031	0	0	0	-	NA	NA	NA	0	0	0	0
g755	BCL7A	2.824	0.194	0.069	1.023	0	5	0	-	yes	-0.213,ns	-0.385,ns	2	0	0	2
g4551	NAMPT	2.824	0.16	0.057	1.023	0	0	1	APOE	NA	NA	NA	2	0	0	2
g3948	LRRN3	2.814	0.137	0.049	1.017	0	0	0	-	NA	-0.314,*	-0.452,ns	1	0	0	1
g294	AMOT	2.808	0.148	0.053	1.023	0	NA	NA	-	NA	NA	NA	0	0	0	0
g5940	RAPH1	2.803	0.146	0.052	1.021	0	2	0	-	NA	NA	NA	1	0	0	1
g3405	IGSF8	2.803	0.186	0.066	1.021	0	0	0	-	yes	-0.366,*	-0.412,ns	2	0	0	2
g3987	LYAR	2.799	0.276	0.099	1.033	0	6	0	-	NA	-0.179,ns	-0.127,ns	1	0	0	1
g7228	SUMF1	2.797	0.173	0.062	1.026	0	1	0	-	NA	NA	NA	1	0	0	1
g4882	NUP107	2.791	0.149	0.053	1.016	0	2	0	PSEN1,PSEN2	NA	-0.536,***	-0.321,ns	3	0	0	3
g903	C16orf74	2.78	0.144	0.052	1.018	0	NA	NA	NA	NA	NA	NA	0	0	0	0
g5000	P2RY14	2.776	0.135	0.049	1.014	0	3	8	APP	NA	-0.125,ns	-0.026,ns	3	0	0	3
g6750	SLC25A45	2.77	0.159	0.057	1.018	0	1	0	-	NA	NA	NA	1	0	0	1
g6409	SAP130	2.768	0.134	0.048	1.019	0	0	0	PSEN1	NA	NA	NA	1	0	0	1
g1626	CPEB2	2.764	0.172	0.062	1.021	0	3	0	NA	yes	-0.027,ns	-0.047,ns	2	0	0	2
g2533	FBXO4	2.762	0.094	0.034	1.013	0	2	0	PSEN1	NA	0.693,***	0.877,***	3	0	0	3
g4291	MNT	2.762	0.141	0.051	1.013	0	2	0	-	no	-0.143,ns	-0.569,*	2	0	0	2
g6042	RER1	2.755	0.151	0.055	1.02	0	0	0	PSEN2	NA	0.010,ns	0.146,ns	1	0	0	1
g1763	CXCL16	2.751	0.156	0.057	1.023	1.112	3	0	APP,APOE	yes	0.901,***	0.818,***	4	0	0	4
g6152	RNF135	2.742	0.125	0.046	1.013	1.112	0	0	-	NA	0.813,***	0.851,***	1	0	0	1
g5398	PLXND1	2.739	0.166	0.061	1.022	1.112	1	0	-	yes	-0.036,ns	-0.348,ns	2	0	0	2
g4229	MGAT1	2.73	0.148	0.054	1.02	1.112	1	0	-	NA	-0.143,ns	0.049,ns	1	0	0	1
g8685	ZNF517	2.723	0.129	0.047	1.02	1.112	1	0	-	NA	NA	NA	1	0	0	1
g2393	EXOC7	2.72	0.122	0.045	1.018	1.112	0	0	-	NA	-0.423,**	0.046,ns	1	0	0	1
g2860	GLT8D1	2.72	0.138	0.051	1.019	1.112	0	0	-	no	0.372,*	0.443,ns	1	0	0	1
g846	BST2	2.715	0.14	0.052	1.017	1.112	0	0	-	yes	0.725,***	0.794,***	2	0	0	2
g6108	RIF1	2.712	0.116	0.043	1.017	1.112	0	0	-	NA	0.043,ns	0.387,ns	0	0	1	1
g1225	CD320	2.711	0.114	0.042	1.014	1.112	NA	0	-	NA	NA	NA	0	0	0	0
g6044	REST	2.71	0.165	0.061	1.021	1.112	1	0	-	NA	NA	NA	1	0	0	1
g4968	OSBPL9	2.705	0.142	0.052	1.017	1.112	1	27	-	NA	0.124,ns	-0.157,ns	2	0	0	2
g5587	PRDM10	2.701	0.142	0.053	1.022	1.112	1	0	-	NA	-0.224,ns	-0.148,ns	1	0	0	1
g4762	NMNAT1	2.701	0.165	0.061	1.02	1.112	0	0	MAPT	NA	NA	NA	1	0	1	2
g4801	NPLOC4	2.697	0.156	0.058	1.017	1.112	1	0	-	NA	NA	NA	1	0	0	1
g6647	SIGLEC7	2.696	0.188	0.07	1.023	1.112	1	0	-	NA	NA	NA	1	0	1	2
g6766	SLC2A4RG	2.688	0.199	0.074	1.019	1.112	10	0	-	NA	NA	NA	1	0	0	1
g1929	DGCR2	2.685	0.151	0.056	1.02	1.112	0	0	-	NA	-0.421,**	-0.666,**	1	0	0	1
g3864	LIMS1	2.68	0.123	0.046	1.018	1.112	2	0	MAPT	NA	-0.104,ns	0.264,ns	2	0	1	3
g1054	CARD9	2.678	0.145	0.054	1.017	1.112	NA	0	-	NA	NA	NA	0	0	0	0
g2883	GNAL	2.674	0.138	0.052	1.018	1.112	2	0	APP,PSEN2,MAPT	NA	0.106,ns	0.001,ns	2	0	0	2
g7060	SPTLC2	2.669	0.083	0.031	1.011	1.112	2	0	-	yes	-0.021,ns	-0.313,ns	2	0	0	2
g8221	VPREB3	2.668	0.17	0.064	1.022	1.112	4	0	-	NA	NA	NA	1	0	0	1
g4696	NFIX	2.66	0.155	0.058	1.02	1.112	0	0	-	yes	0.205,ns	-0.066,ns	1	0	0	1
g6412	SAP30BP	2.66	0.14	0.053	1.021	1.112	0	0	-	NA	NA	NA	0	0	1	1
g8206	VEGFB	2.656	0.154	0.058	1.024	1.112	2	0	APP,PSEN2	NA	0.260,ns	-0.060,ns	2	0	0	2
g3489	INTS7	2.654	0.097	0.037	1.014	1.112	8	0	-	NA	NA	NA	1	0	0	1
g4552	NANP	2.647	0.242	0.092	1.026	1.112	0	0	-	NA	NA	NA	0	0	0	0
g6656	SIPA1L3	2.645	0.203	0.077	1.027	1.112	0	0	-	NA	NA	NA	0	0	0	0
g5782	PTPRJ	2.641	0.113	0.043	1.014	1.112	1	41	PSEN1	NA	NA	NA	3	0	0	3
g8775	ZNF747	2.634	0.135	0.051	1.016	1.112	0	0	-	NA	NA	NA	0	0	0	0
g431	AQR	2.633	0.2	0.076	1.019	1.112	3	0	-	yes	-0.061,ns	-0.209,ns	2	0	0	2
g7046	SPP1	2.631	0.159	0.06	1.022	1.112	0	0	PSEN1,MAPT,APOE	NA	0.442,**	0.326,ns	2	0	1	3
g4327	MR1	2.628	0.087	0.033	1.013	1.112	4	0	-	NA	0.444,**	-0.375,ns	2	0	0	2
g7213	STYX	2.628	0.138	0.053	1.02	1.112	0	15	-	NA	-0.052,ns	-0.390,ns	1	0	0	1
g5527	PPM1G	2.626	0.176	0.067	1.019	1.112	1	0	-	NA	-0.249,ns	-0.451,ns	1	0	0	1
g7122	ST5	2.622	0.166	0.063	1.024	1.112	0	0	-	yes	0.563,***	0.504,ns	2	0	1	3
g2682	FRYL	2.621	0.113	0.043	1.017	1.112	2	0	-	NA	NA	NA	1	0	0	1
g42	ABHD13	2.618	0.133	0.051	1.022	1.112	5	0	NA	NA	NA	NA	1	0	0	1
g6112	RIMS3	2.614	0.118	0.045	1.014	1.112	1	13	-	NA	-0.158,ns	-0.611,*	3	0	0	3
g1180	CCR1	2.608	0.129	0.049	1.018	1.112	2	0	APP,APOE	NA	NA	NA	2	0	1	3
g1915	DENND4A	2.607	0.153	0.059	1.018	1.112	0	0	-	NA	NA	NA	0	0	0	0
g7997	TXNRD2	2.607	0.103	0.04	1.013	1.112	0	0	-	yes	0.033,ns	0.468,ns	1	0	0	1
g280	ALPK1	2.595	0.138	0.053	1.011	1.112	1	0	-	NA	NA	NA	1	0	0	1
g1239	CD47	2.595	0.217	0.084	1.028	1.112	1	0	-	yes	-0.466,**	-0.579,*	3	0	1	4
g6900	SMG1	2.592	0.148	0.057	1.019	1.112	0	0	-	NA	NA	NA	0	0	1	1
g4117	MBIP	2.588	0.156	0.06	1.017	1.112	0	0	-	NA	-0.091,ns	-0.534,*	1	0	1	2
g204	AHCY	2.586	0.118	0.046	1.016	1.112	4	0	-	NA	-0.151,ns	-0.297,ns	1	0	1	2
g724	BBC3	2.584	0.181	0.07	1.022	1.112	0	0	-	yes	0.109,ns	0.572,*	2	0	0	2
g2675	FRG1	2.582	0.16	0.062	1.015	1.112	0	22	-	NA	-0.203,ns	0.094,ns	1	0	0	1
g2145	E2F4	2.576	0.151	0.059	1.018	1.112	0	0	-	NA	-0.055,ns	-0.105,ns	0	0	0	0
g7160	STIL	2.576	0.17	0.066	1.023	1.112	5	0	-	NA	NA	NA	1	0	0	1
g4845	NT5DC1	2.575	0.148	0.057	1.017	1.112	1	0	-	NA	NA	NA	1	0	0	1
g2302	ENTPD4	2.57	0.138	0.054	1.018	1.112	1	0	-	yes	-0.451,**	-0.715,**	3	0	0	3
g6712	SLC22A7	2.569	0.166	0.065	1.021	1.112	2	0	-	yes	-0.311,*	-0.080,ns	3	0	0	3
g6765	SLC2A3	2.567	0.147	0.057	1.021	1.112	NA	NA	NA	NA	NA	NA	0	0	0	0
g7169	STK19	2.558	0.125	0.049	1.017	1.112	0	0	-	yes	0.047,ns	0.339,ns	1	0	0	1
g7621	TMEM33	2.556	0.131	0.051	1.019	1.112	0	0	-	NA	NA	NA	0	0	0	0
g8607	ZNF282	2.554	0.17	0.067	1.02	1.112	0	0	-	NA	NA	NA	0	0	0	0
g5202	PFKFB3	2.554	0.114	0.045	1.018	1.112	0	4	-	NA	0.130,ns	0.093,ns	1	0	0	1
g2481	FAM91A1	2.547	0.141	0.056	1.019	1.112	0	0	-	NA	NA	NA	0	0	0	0
g363	ANXA4	2.545	0.202	0.079	1.027	1.112	4	0	-	NA	0.337,*	0.601,*	2	0	0	2
g1627	CPEB3	2.543	0.132	0.052	1.019	1.112	1	0	-	NA	-0.179,ns	-0.743,**	2	0	0	2
g3290	HRAS	2.533	0.129	0.051	1.017	1.112	1	0	PSEN2,MAPT,APOE	NA	NA	NA	2	0	1	3
g5856	RAB28	2.532	0.091	0.036	1.012	1.112	2	0	-	yes	-0.290,ns	-0.079,ns	2	0	0	2
g369	AOC3	2.524	0.126	0.05	1.02	1.112	4	0	-	yes	-0.025,ns	-0.217,ns	2	0	1	3
g992	CA5B	2.516	0.225	0.089	1.029	1.112	1	NA	-	NA	NA	NA	1	0	0	1
g5562	PPP2R5B	2.515	0.134	0.053	1.015	1.112	0	0	-	NA	-0.544,***	-0.692,**	1	0	0	1
g6082	RGS19	2.513	0.239	0.095	1.029	1.112	1	0	PSEN2	NA	-0.300,*	0.295,ns	3	0	0	3
g571	ASPSCR1	2.509	0.18	0.072	1.025	1.112	0	0	-	yes	-0.052,ns	0.164,ns	1	0	0	1
g1111	CCDC127	2.509	0.123	0.049	1.019	1.112	0	0	-	NA	NA	NA	0	0	0	0
g3386	IFRD2	2.509	0.136	0.054	1.018	1.112	2	0	-	NA	0.041,ns	0.051,ns	1	0	0	1
g1909	DEK	2.505	0.123	0.049	1.015	1.112	0	0	-	yes	-0.261,ns	0.068,ns	1	0	0	1
g1603	CORO2A	2.504	0.113	0.045	1.014	1.112	0	0	-	no	-0.517,***	-0.742,**	1	0	0	1
g6473	SDCCAG8	2.498	0.177	0.071	1.018	1.112	NA	0	MAPT	NA	NA	NA	1	0	0	1
g3800	LATS2	2.496	0.128	0.051	1.015	1.112	0	10	-	no	-0.013,ns	0.476,ns	1	0	0	1
g4288	MMRN1	2.495	0.305	0.122	1.031	1.112	NA	0	APP	NA	NA	NA	1	0	1	2
g5203	PFKFB4	2.485	0.135	0.054	1.016	1.112	5	0	-	NA	NA	NA	1	0	0	1
g3889	LMNB2	2.482	0.154	0.062	1.02	1.112	2	0	APP	yes	0.005,ns	-0.152,ns	3	0	0	3
g6671	SKI	2.48	0.138	0.055	1.017	1.112	0	0	-	NA	NA	NA	0	0	0	0
g3612	KBTBD8	2.471	0.133	0.054	1.021	2.007	5	4	-	NA	-0.085,ns	0.016,ns	2	0	0	2
g2599	FHIT	2.467	0.169	0.069	1.027	2.007	0	4	-	NA	-0.165,ns	0.400,ns	1	0	1	2
g3625	KCNJ2	2.467	0.158	0.064	1.021	2.007	2	11	-	yes	0.076,ns	0.216,ns	3	0	1	4
g6846	SLC6A8	2.463	0.13	0.053	1.018	2.007	0	NA	NA	yes	0.072,ns	0.249,ns	1	0	0	1
g1485	CLIC2	2.463	0.105	0.043	1.01	2.007	1	NA	-	NA	NA	NA	1	0	0	1
g4066	MAP3K3	2.462	0.151	0.061	1.019	2.007	6	0	PSEN2	yes	0.282,ns	-0.304,ns	3	0	0	3
g7436	TGFB1	2.461	0.17	0.069	1.026	2.007	1	0	APP,MAPT,APOE	NA	0.871,***	0.681,**	3	1	1	5
g7521	TLR10	2.458	0.132	0.054	1.016	2.007	NA	0	-	NA	NA	NA	0	0	0	0
g4595	NCF4	2.457	0.146	0.06	1.015	2.007	3	0	-	yes	0.885,***	0.825,***	3	0	0	3
g7523	TLR4	2.454	0.123	0.05	1.015	2.007	2	0	PSEN2	NA	NA	NA	2	1	1	4
g1452	CKS1B	2.453	0.168	0.069	1.018	2.007	2	0	-	NA	NA	NA	1	0	1	2
g3088	HAPLN3	2.451	0.154	0.063	1.022	2.007	0	0	NA	no	-0.293,ns	-0.331,ns	0	0	0	0
g6343	RSC1A1	2.45	0.13	0.053	1.018	2.007	2	0	-	NA	NA	NA	1	0	0	1
g137	ADAM28	2.448	0.104	0.042	1.012	2.007	3	47	-	NA	NA	NA	2	0	0	2
g5757	PTK2	2.447	0.236	0.096	1.032	2.007	0	0	APP,PSEN1,MAPT,APOE	yes	0.148,ns	-0.174,ns	2	0	1	3
g7503	TINF2	2.447	0.136	0.056	1.016	2.007	2	0	-	NA	NA	NA	1	0	0	1
g334	ANKRD27	2.445	0.237	0.097	1.035	2.007	1	0	-	NA	0.066,ns	-0.318,ns	1	0	0	1
g2502	FAU	2.438	0.085	0.035	1.011	2.007	0	0	PSEN1	yes	0.666,***	0.702,**	3	0	0	3
g1949	DHRS7B	2.438	0.102	0.042	1.01	2.007	1	0	-	NA	NA	NA	1	0	0	1
g7130	STAB1	2.437	0.163	0.067	1.022	2.007	2	0	APP	NA	0.369,*	0.672,**	3	0	0	3
g4049	MAP1A	2.435	0.145	0.06	1.019	2.007	1	0	-	NA	NA	NA	1	0	1	2
g6542	SERPINB6	2.434	0.145	0.06	1.023	2.007	NA	0	-	NA	NA	NA	0	0	0	0
g3511	IRAK4	2.432	0.145	0.06	1.019	2.007	NA	0	PSEN2	NA	0.695,***	0.517,*	2	0	0	2
g4718	NHSL2	2.427	0.172	0.071	1.027	2.007	NA	NA	NA	NA	NA	NA	0	0	0	0
g5540	PPP1R12C	2.421	0.117	0.048	1.016	2.007	3	0	-	NA	-0.231,ns	-0.310,ns	1	0	0	1
g7168	STK17B	2.421	0.121	0.05	1.018	2.007	0	0	-	yes	0.235,ns	-0.267,ns	1	0	0	1
g8421	ZBTB38	2.421	0.12	0.05	1.016	2.007	0	0	-	NA	NA	NA	0	0	0	0
g5174	PELI2	2.418	0.184	0.076	1.022	2.007	2	0	PSEN2	yes	0.591,***	-0.107,ns	4	0	0	4
g5770	PTPN18	2.418	0.155	0.064	1.021	2.007	0	0	-	yes	0.859,***	0.820,***	2	0	0	2
g1666	CRK	2.407	0.218	0.091	1.023	2.007	1	0	APP,PSEN1,PSEN2,MAPT,APOE	yes	-0.288,ns	-0.461,ns	3	0	0	3
g4283	MMP14	2.402	0.137	0.057	1.02	2.007	2	0	PSEN2,APOE	yes	0.102,ns	0.104,ns	3	0	0	3
g1743	CTSW	2.397	0.113	0.047	1.011	2.007	4	0	-	yes	0.771,***	0.773,***	3	0	0	3
g2366	ESRRA	2.394	0.119	0.05	1.019	2.007	2	0	PSEN2,MAPT,APOE	yes	-0.043,ns	-0.309,ns	3	0	1	4
g2173	EDF1	2.394	0.111	0.046	1.016	2.007	1	0	-	yes	-0.148,ns	0.557,*	3	0	0	3
g2474	FAM76A	2.391	0.147	0.061	1.016	2.007	3	0	-	NA	NA	NA	1	0	0	1
g3299	HSD17B12	2.388	0.123	0.052	1.013	2.007	2	0	-	yes	-0.134,ns	0.075,ns	2	0	0	2
g4460	MTMR11	2.387	0.097	0.041	1.012	2.007	8	1	-	NA	NA	NA	2	0	0	2
g2996	GRB2	2.384	0.159	0.067	1.026	2.007	5	0	APP,PSEN1,PSEN2,MAPT,APOE	NA	0.110,ns	0.138,ns	2	1	1	4
g1801	CYP4F3	2.384	0.144	0.06	1.022	2.007	NA	0	-	NA	NA	NA	0	1	0	1
g675	AVPI1	2.384	0.148	0.062	1.023	2.007	0	0	-	yes	-0.178,ns	-0.045,ns	1	0	0	1
g2376	ETV3	2.381	0.117	0.049	1.015	2.007	2	0	-	yes	-0.272,ns	-0.287,ns	2	0	1	3
g1784	CYBA	2.379	0.148	0.062	1.018	2.007	1	0	-	yes	0.898,***	0.863,***	3	0	0	3
g5177	PELP1	2.378	0.111	0.047	1.014	2.007	0	0	APP,PSEN1,PSEN2,MAPT	NA	-0.193,ns	-0.013,ns	1	0	0	1
g3329	HTRA1	2.373	0.106	0.045	1.013	2.007	2	0	-	yes	0.403,**	0.454,ns	3	0	0	3
g3563	ITM2C	2.372	0.077	0.032	1.008	2.007	0	0	-	NA	NA	NA	0	0	0	0
g1468	CLDND1	2.37	0.126	0.053	1.019	2.007	0	0	-	NA	NA	NA	0	0	0	0
g2798	GDPD5	2.367	0.107	0.045	1.015	2.007	0	0	-	NA	NA	NA	0	0	0	0
g7537	TM9SF3	2.366	0.121	0.051	1.013	2.007	0	0	-	NA	NA	NA	0	0	0	0
g7086	SRPK2	2.366	0.154	0.065	1.019	2.007	0	0	MAPT	yes	-0.435,**	-0.647,**	3	0	1	4
g568	ASPH	2.366	0.158	0.067	1.021	2.007	5	0	MAPT	NA	0.767,***	0.720,**	3	0	0	3
g120	ACTR3B	2.365	0.121	0.051	1.014	2.007	2	0	-	NA	-0.125,ns	-0.274,ns	1	0	0	1
g1908	DEGS1	2.364	0.394	0.166	1.051	2.007	NA	0	-	NA	NA	NA	0	0	1	1
g6179	RNF25	2.363	0.185	0.078	1.02	2.007	1	0	-	yes	-0.326,*	-0.336,ns	3	0	0	3
g995	CABIN1	2.36	0.163	0.069	1.018	2.007	1	0	MAPT	NA	NA	NA	2	0	0	2
g4194	MEI1	2.359	0.123	0.052	1.015	2.007	68	0	-	NA	-0.178,ns	-0.388,ns	1	0	0	1
g2580	FEN1	2.359	0.142	0.06	1.019	2.007	0	0	-	no	-0.013,ns	-0.592,*	1	0	0	1
g4929	OGG1	2.35	0.117	0.05	1.016	2.007	1	0	-	NA	0.140,ns	0.687,**	2	1	1	4
g3199	HIST1H4B	2.347	0.106	0.045	1.017	2.489	4	0	-	NA	NA	NA	1	0	0	1
g3240	HM13	2.341	0.145	0.062	1.019	2.489	1	0	-	NA	NA	NA	1	0	0	1
g5015	PAF1	2.338	0.203	0.087	1.02	2.489	1	0	-	NA	-0.072,ns	0.319,ns	1	0	0	1
g7134	STAG3	2.333	0.097	0.042	1.014	2.489	2	34	-	yes	-0.022,ns	0.153,ns	3	0	0	3
g47	ABHD4	2.331	0.15	0.064	1.02	2.489	0	0	-	yes	0.694,***	0.439,ns	2	0	0	2
g6414	SAR1A	2.33	0.092	0.04	1.012	2.489	NA	0	APOE	NA	-0.129,ns	0.159,ns	1	1	0	2
g7686	TNFRSF10C	2.326	0.11	0.047	1.014	2.489	0	0	-	NA	NA	NA	0	0	0	0
g2782	GCDH	2.326	0.121	0.052	1.018	2.489	3	0	-	NA	NA	NA	1	0	0	1
g2549	FCER1A	2.322	0.14	0.06	1.019	2.489	NA	0	PSEN1,MAPT,APOE	NA	0.292,ns	0.367,ns	1	0	1	2
g6444	SCCPDH	2.32	0.085	0.036	1.013	2.489	NA	3	-	NA	NA	NA	1	0	0	1
g7211	STXBP4	2.319	0.135	0.058	1.017	2.489	NA	0	-	yes	-0.053,ns	-0.169,ns	1	0	0	1
g3904	LPGAT1	2.318	0.165	0.071	1.022	2.489	1	0	-	NA	NA	NA	1	0	0	1
g4148	MCTP2	2.317	0.135	0.058	1.02	2.489	NA	0	-	NA	NA	NA	0	0	0	0
g370	AP1B1	2.313	0.155	0.067	1.025	2.489	0	1	PSEN2,MAPT	yes	0.268,ns	-0.158,ns	3	0	0	3
g2053	DOCK8	2.312	0.131	0.057	1.018	2.489	1	1	-	NA	-0.088,ns	0.494,ns	2	0	0	2
g5549	PPP1R3E	2.311	0.092	0.04	1.013	2.489	1	0	-	NA	NA	NA	1	0	0	1
g7763	TPD52	2.31	0.128	0.055	1.019	2.489	2	0	-	NA	0.296,ns	-0.378,ns	1	0	1	2
g6939	SNRPA	2.306	0.134	0.058	1.016	2.489	0	0	-	yes	-0.269,ns	0.052,ns	1	0	0	1
g7549	TMCO1	2.306	0.117	0.051	1.016	2.489	0	0	-	NA	NA	NA	0	0	0	0
g7699	TNFSF10	2.301	0.15	0.065	1.022	2.489	NA	0	MAPT	NA	NA	NA	1	0	0	1
g6208	RP9	2.297	0.177	0.077	1.025	2.489	NA	NA	NA	NA	NA	NA	0	0	0	0
g6075	RGPD2	2.292	0.152	0.066	1.022	2.489	NA	NA	NA	NA	NA	NA	0	0	0	0
g688	B3GNT8	2.287	0.162	0.071	1.025	2.489	0	0	-	yes	0.190,ns	0.447,ns	1	0	0	1
g5816	PYCARD	2.283	0.112	0.049	1.014	2.489	1	NA	APP,PSEN1	NA	0.751,***	0.734,**	3	0	0	3
g165	ADNP	2.28	0.204	0.09	1.022	2.489	1	0	-	NA	-0.401,**	-0.391,ns	2	0	1	3
g4493	MXD4	2.279	0.116	0.051	1.015	2.489	4	0	-	yes	0.120,ns	0.220,ns	2	0	0	2
g8072	UBR4	2.274	0.095	0.042	1.011	2.489	6	0	-	NA	NA	NA	1	0	0	1
g2242	EIF4EBP1	2.274	0.138	0.061	1.017	2.489	0	0	MAPT	NA	0.469,**	0.810,***	2	0	1	3
g1528	CMTM7	2.273	0.134	0.059	1.014	2.489	1	5	-	yes	0.879,***	0.796,***	4	0	0	4
g1449	CKAP5	2.272	0.141	0.062	1.015	2.489	0	1	PSEN1,PSEN2,MAPT	NA	NA	NA	2	0	0	2
g3916	LRP1	2.27	0.128	0.056	1.015	2.489	0	0	APP,PSEN1,APOE	NA	0.002,ns	-0.162,ns	1	1	1	3
g5548	PPP1R3D	2.262	0.118	0.052	1.017	2.489	3	0	-	NA	NA	NA	1	0	0	1
g5838	RAB11A	2.261	0.133	0.059	1.014	2.489	3	0	APP,PSEN1,PSEN2	yes	-0.623,***	-0.610,*	4	0	1	5
g6076	RGPD4	2.257	0.138	0.061	1.02	2.489	NA	0	-	NA	NA	NA	0	0	0	0
g5988	RBM34	2.255	0.094	0.041	1.011	3.296	2	0	-	NA	NA	NA	1	0	0	1
g3621	KCNH2	2.254	0.1	0.044	1.015	3.296	0	0	-	yes	-0.255,ns	-0.411,ns	1	0	0	1
g3251	HMGCS1	2.251	0.119	0.053	1.015	3.296	1	0	-	yes	-0.228,ns	-0.769,***	3	1	0	4
g3033	GTF2H3	2.251	0.118	0.052	1.018	3.296	NA	0	PSEN1	yes	-0.068,ns	0.465,ns	2	0	0	2
g4149	MCTS1	2.249	0.134	0.059	1.019	3.296	0	NA	-	yes	-0.501,***	-0.128,ns	2	0	0	2
g4000	LYSMD2	2.247	0.071	0.032	1.01	3.296	0	0	NA	NA	NA	NA	0	0	0	0
g6541	SERPINB2	2.241	0.105	0.047	1.011	3.296	0	0	APP,APOE	NA	NA	NA	1	0	1	2
g2350	ERGIC2	2.241	0.115	0.051	1.016	3.296	1	0	-	NA	NA	NA	1	0	0	1
g6078	RGS10	2.24	0.131	0.059	1.02	3.296	0	0	-	yes	0.621,***	0.558,*	2	0	0	2
g5219	PGM1	2.236	0.239	0.107	1.028	3.296	13	0	-	NA	NA	NA	1	0	0	1
g5586	PRDM1	2.234	0.099	0.044	1.011	3.296	0	5	-	NA	NA	NA	1	0	0	1
g7622	TMEM38A	2.233	0.125	0.056	1.019	3.296	1	0	NA	NA	NA	NA	1	0	0	1
g632	ATP6V0C	2.226	0.097	0.044	1.01	3.296	9	NA	-	yes	-0.483,***	-0.106,ns	3	0	1	4
g8107	UPB1	2.225	0.08	0.036	1.013	3.296	0	0	NA	yes	-0.061,ns	0.320,ns	1	0	0	1
g614	ATP11C	2.223	0.108	0.049	1.015	3.296	2	NA	-	yes	-0.040,ns	0.061,ns	2	0	0	2
g6382	S100A13	2.221	0.226	0.102	1.024	3.296	1	0	-	yes	0.749,***	0.679,**	3	0	0	3
g6342	RSBN1L	2.22	0.134	0.061	1.017	3.296	0	1	-	NA	NA	NA	1	0	0	1
g7650	TMEM86A	2.215	0.086	0.039	1.014	3.296	0	0	NA	NA	NA	NA	0	0	0	0
g14	ABCA2	2.211	0.212	0.096	1.026	3.296	3	0	-	yes	0.144,ns	-0.376,ns	2	1	1	4
g93	ACOX3	2.211	0.107	0.048	1.015	3.296	12	0	-	no	0.706,***	0.180,ns	2	0	0	2
g1246	CD59	2.209	0.144	0.065	1.019	3.296	1	0	-	NA	NA	NA	1	0	1	2
g1689	CSF3R	2.205	0.097	0.044	1.012	3.296	5	1	-	NA	0.795,***	0.815,***	3	0	0	3
g6162	RNF167	2.204	0.085	0.039	1.012	3.296	3	0	-	NA	-0.033,ns	0.146,ns	1	0	0	1
g1336	CEBPE	2.203	0.141	0.064	1.013	3.296	2	0	-	NA	NA	NA	1	0	1	2
g6535	SERINC3	2.202	0.126	0.057	1.016	3.296	0	0	-	NA	0.561,***	0.259,ns	1	0	0	1
g359	ANXA1	2.198	0.111	0.05	1.013	3.296	1	0	APP	NA	NA	NA	2	0	0	2
g1819	DAPK3	2.197	0.137	0.063	1.019	3.296	0	NA	-	NA	-0.309,*	-0.131,ns	1	0	0	1
g6151	RNF130	2.197	0.113	0.051	1.014	3.296	0	0	-	NA	NA	NA	0	0	1	1
g569	ASPHD2	2.193	0.121	0.055	1.019	3.296	0	0	NA	NA	0.090,ns	0.065,ns	0	0	0	0
g2867	GMDS	2.193	0.154	0.07	1.021	3.296	0	0	-	yes	-0.066,ns	0.414,ns	1	0	0	1
g1802	CYP4V2	2.187	0.178	0.082	1.023	3.296	2	0	-	NA	NA	NA	1	0	0	1
g7647	TMEM79	2.185	0.153	0.07	1.016	3.296	1	0	-	NA	NA	NA	1	0	0	1
g4082	MAPK3	2.183	0.111	0.051	1.015	3.296	1	0	APP,PSEN1,PSEN2,MAPT,APOE	yes	0.287,ns	0.686,**	4	0	1	5
g5246	PHF21A	2.181	0.085	0.039	1.012	3.296	1	0	-	NA	NA	NA	1	0	0	1
g8381	YIPF5	2.18	0.088	0.04	1.012	3.296	0	0	-	NA	NA	NA	0	0	0	0
g2355	ERLIN2	2.179	0.086	0.039	1.013	3.296	0	0	PSEN1	no	-0.009,ns	0.332,ns	1	0	0	1
g4792	NPAT	2.179	0.143	0.066	1.021	3.296	2	0	-	NA	NA	NA	1	0	0	1
g170	ADPGK	2.176	0.13	0.06	1.02	4.255	0	0	-	yes	-0.206,ns	-0.192,ns	1	0	0	1
g7413	TET3	2.172	0.097	0.045	1.014	4.255	0	0	-	NA	NA	NA	0	0	0	0
g5529	PPM1K	2.171	0.113	0.052	1.018	4.255	1	0	-	NA	-0.229,ns	-0.632,*	2	0	0	2
g3659	KIAA0319L	2.168	0.13	0.06	1.021	4.255	0	0	-	NA	NA	NA	0	0	0	0
g3417	IL11RA	2.164	0.104	0.048	1.011	4.255	0	0	-	NA	NA	NA	0	0	0	0
g126	ACVR1C	2.162	0.066	0.03	1.01	4.255	1	0	-	NA	-0.055,ns	-0.330,ns	1	0	0	1
g2660	FOXN3	2.158	0.143	0.066	1.018	4.255	0	7	-	NA	NA	NA	1	0	0	1
g3626	KCNK3	2.156	0.147	0.068	1.018	4.255	2	0	-	NA	-0.229,ns	-0.791,***	2	0	0	2
g6355	RTN4	2.153	0.1	0.047	1.013	4.255	1	0	PSEN2	yes	-0.539,***	-0.537,*	4	0	1	5
g1907	DEFA4	2.15	0.31	0.144	1.028	4.255	6	0	-	NA	NA	NA	1	0	0	1
g5040	PAOX	2.147	0.169	0.079	1.022	4.255	1	0	NA	yes	0.543,***	0.781,***	3	0	0	3
g1906	DEFA3	2.144	0.297	0.138	1.026	4.255	NA	NA	NA	NA	NA	NA	0	0	0	0
g2495	FASLG	2.143	0.122	0.057	1.018	4.255	1	0	-	NA	NA	NA	1	0	0	1
g4168	MED13L	2.142	0.071	0.033	1.01	4.255	2	2	PSEN1,APOE	NA	NA	NA	3	0	0	3
g3579	JAK3	2.137	0.14	0.066	1.021	4.255	2	0	PSEN2	no	0.657,***	0.435,ns	3	0	0	3
g5221	PGM2L1	2.135	0.142	0.066	1.02	4.255	1	0	-	NA	-0.417,**	-0.092,ns	2	0	0	2
g986	C9orf78	2.135	0.12	0.056	1.017	4.255	NA	NA	NA	NA	NA	NA	0	0	0	0
g2416	F8	2.134	0.144	0.067	1.019	4.255	1	NA	-	NA	-0.115,ns	0.372,ns	1	0	0	1
g8493	ZFP36L1	2.134	0.103	0.048	1.01	4.255	0	0	MAPT	no	0.647,***	0.476,ns	2	0	0	2
g2880	GNA15	2.133	0.167	0.078	1.021	4.255	2	0	APP,PSEN2,MAPT	NA	0.632,***	0.817,***	3	0	0	3
g8826	ZW10	2.13	0.103	0.048	1.012	4.255	0	0	PSEN1,PSEN2	yes	0.005,ns	-0.828,***	3	0	0	3
g8196	VBP1	2.126	0.165	0.077	1.023	4.255	1	NA	-	yes	-0.363,*	-0.092,ns	3	0	0	3
g3507	IQSEC2	2.124	0.108	0.051	1.013	4.255	0	NA	-	yes	-0.166,ns	-0.129,ns	1	0	0	1
g3537	ITFG1	2.123	0.083	0.039	1.012	4.255	2	0	-	NA	NA	NA	1	0	0	1
g8535	ZNF12	2.119	0.126	0.06	1.019	4.255	1	0	-	NA	NA	NA	1	0	0	1
g4985	OVCA2	2.118	0.071	0.033	1.012	4.255	NA	0	-	yes	0.147,ns	0.411,ns	1	0	0	1
g6206	RORA	2.118	0.159	0.075	1.021	4.255	3	29	PSEN2,MAPT,APOE	no	-0.127,ns	-0.576,*	4	0	0	4
g7006	SPAG16	2.117	0.112	0.053	1.017	4.255	2	1	-	no	-0.213,ns	0.353,ns	2	0	0	2
g4022	MAGED1	2.116	0.078	0.037	1.012	4.255	1	NA	-	NA	-0.503,***	-0.546,*	2	0	0	2
g4136	MCM2	2.115	0.113	0.053	1.012	4.255	0	0	-	NA	0.097,ns	0.482,ns	0	0	1	1
g7254	SYF2	2.113	0.071	0.034	1.011	4.255	1	0	-	NA	0.250,ns	0.365,ns	1	0	1	2
g4300	MORC4	2.112	0.119	0.056	1.017	4.255	2	NA	-	NA	NA	NA	1	0	0	1
g7661	TMIGD2	2.11	0.142	0.067	1.021	4.255	2	0	-	NA	NA	NA	1	0	0	1
g5204	PFKL	2.109	0.14	0.067	1.015	4.255	0	0	-	yes	0.334,*	0.553,*	2	0	0	2
g3120	HDAC5	2.108	0.092	0.044	1.013	4.255	0	0	PSEN2,MAPT	NA	-0.035,ns	-0.705,**	2	0	0	2
g8074	UBTD1	2.107	0.108	0.051	1.015	4.255	1	0	-	yes	0.280,ns	0.563,*	3	0	0	3
g3428	IL18RAP	2.104	0.125	0.06	1.018	4.255	3	0	APP,PSEN1,MAPT	NA	NA	NA	2	0	0	2
g6953	SNUPN	2.102	0.097	0.046	1.014	4.255	2	0	-	NA	NA	NA	1	0	0	1
g2587	FGD3	2.1	0.16	0.076	1.016	4.255	1	0	-	NA	-0.293,ns	-0.456,ns	1	0	0	1
g4467	MTMR9	2.09	0.127	0.061	1.018	5.078	0	0	-	NA	-0.480,***	0.070,ns	1	0	0	1
g3597	JUND	2.088	0.107	0.051	1.014	5.078	3	0	-	NA	NA	NA	1	0	0	1
g6987	SON	2.086	0.152	0.073	1.015	5.078	3	0	-	NA	-0.376,*	-0.487,ns	2	0	0	2
g5035	PANK2	2.085	0.122	0.059	1.015	5.078	1	0	-	no	-0.576,***	-0.413,ns	2	0	0	2
g2482	FAM98A	2.082	0.141	0.068	1.022	5.078	0	0	-	NA	NA	NA	0	0	0	0
g3972	LTBP1	2.082	0.115	0.055	1.015	5.078	2	0	-	NA	-0.110,ns	0.058,ns	1	0	0	1
g5326	PITPNA	2.081	0.137	0.066	1.017	5.078	2	5	-	NA	NA	NA	2	0	0	2
g530	ARPC5L	2.081	0.134	0.064	1.014	5.078	3	0	-	yes	-0.562,***	-0.016,ns	3	0	0	3
g3914	LRIG1	2.08	0.167	0.08	1.019	5.078	7	1	-	yes	0.500,***	0.253,ns	4	0	0	4
g1220	CD300C	2.079	0.093	0.045	1.009	5.078	0	2	-	NA	NA	NA	1	0	0	1
g8135	USP16	2.075	0.113	0.054	1.015	5.078	0	0	-	yes	-0.014,ns	-0.353,ns	1	0	0	1
g8396	YWHAB	2.075	0.097	0.047	1.013	5.078	1	0	PSEN2,MAPT	NA	-0.234,ns	-0.596,*	3	0	0	3
g1053	CARD8	2.074	0.079	0.038	1.012	5.078	0	0	-	NA	NA	NA	0	1	0	1
g8544	ZNF14	2.074	0.121	0.058	1.02	5.078	9	0	-	NA	NA	NA	1	0	0	1
g2895	GNG11	2.074	0.139	0.067	1.017	5.078	3	0	APP	yes	0.024,ns	-0.083,ns	3	0	0	3
g3380	IFITM3	2.07	0.079	0.038	1.006	5.078	2	0	PSEN2,MAPT	yes	0.863,***	0.615,*	4	0	0	4
g8688	ZNF524	2.07	0.081	0.039	1.011	5.078	0	0	-	NA	NA	NA	0	0	0	0
g3384	IFNGR2	2.07	0.157	0.076	1.016	5.078	0	0	-	NA	0.194,ns	0.362,ns	0	0	0	0
g6958	SNX11	2.068	0.141	0.068	1.018	5.078	3	0	-	NA	0.200,ns	0.151,ns	1	0	0	1
g1491	CLIP4	2.067	0.091	0.044	1.013	5.078	4	0	-	NA	NA	NA	1	0	0	1
g3852	LILRA4	2.062	0.141	0.068	1.015	5.078	7	0	NA	NA	NA	NA	1	0	0	1
g936	C1QA	2.058	0.086	0.042	1.012	5.078	2	0	-	yes	0.894,***	0.854,***	3	0	1	4
g3776	LACTB2	2.058	0.088	0.043	1.012	5.078	1	1	-	NA	NA	NA	2	0	0	2
g4975	OSTF1	2.057	0.113	0.055	1.018	5.078	4	6	-	NA	0.658,***	0.761,***	3	0	0	3
g1373	CFP	2.057	0.141	0.069	1.014	5.078	0	NA	APP	NA	NA	NA	1	0	0	1
g7522	TLR2	2.055	0.135	0.065	1.021	5.078	0	0	PSEN2,APOE	yes	0.904,***	0.755,**	3	0	1	4
g5864	RAB34	2.052	0.166	0.081	1.024	5.078	3	0	-	no	0.225,ns	0.541,*	2	0	0	2
g445	ARFIP2	2.051	0.096	0.047	1.015	5.078	1	0	-	NA	-0.168,ns	-0.031,ns	1	0	0	1
