# Supplementary material for: Prediction of Alzheimer’s disease using blood gene expression data
Source: Sci Rep. 2020 Feb 26;10:3485. doi: 10.1038/s41598-020-60595-1 (PMC7044318; doi:10.1038/s41598-020-60595-1)
Supplement: Supplementary file 4 — Supplementary Table 3. [file 41598_2020_60595_MOESM4_ESM.xlsx]

## Sheet: Table S3
Gene	log_ratio	AveExpr	t_value	p_value	adjusted_p	beta	eQTL	GWAS	PPI	Early_DEG	Pathology.cor..abeta.	Pathology.cor..tau.	CFG	alz_gene	digsee	Final_CFG
TIMP1	0.02475	0.00651614	3.91707	0.000115664	0.00111901	-0.0482424	1	NA	APP,MAPT,APOE	yes	0.872,***	0.765,***	4	1	1	6
CD14	0.0243312	0.00732254	4.05346	6.74053e-05	0.000702941	0.463286	1	0	PSEN2	yes	0.895,***	0.852,***	4	1	1	6
FADD	0.0228431	0.0863647	4.69011	4.49294e-06	7.76637e-05	3.05024	1	2	PSEN2,MAPT	no	0.596,***	0.725,**	4	1	1	6
CAMK2G	0.0221058	0.0242481	3.4045	0.000771815	0.00510118	-1.83038	1	0	MAPT	yes	-0.076,ns	-0.678,**	4	1	1	6
FCER1G	-0.0162211	-0.00284049	-3.52129	0.00051015	0.00363304	-1.4441	2	0	PSEN1,MAPT,APOE	yes	0.890,***	0.866,***	4	1	1	6
DBI	-0.0729977	-0.0254764	-7.89041	9.38196e-14	1.97311e-11	20.3174	1	1	-	yes	0.780,***	0.718,**	4	0	1	5
APBB3	0.0408948	0.0659777	7.60477	5.75366e-13	1.01644e-10	18.5319	1	0	APP	yes	-0.367,*	-0.093,ns	4	0	1	5
CDK5R1	0.0395774	0.0130545	4.5048	1.01974e-05	0.000152926	2.2641	0	0	PSEN2	yes	-0.576,***	-0.497,ns	3	1	1	5
CCL3	0.0305048	0.00341697	3.58447	0.00040592	0.00304889	-1.23022	2	0	-	yes	0.866,***	0.862,***	3	1	1	5
RAB11A	-0.0275663	-0.00845803	-3.94549	0.000103479	0.00101672	0.0570678	3	0	APP,PSEN1,PSEN2	yes	-0.623,***	-0.610,*	4	0	1	5
SERPINI1	-0.0264012	-0.0106242	-3.60965	0.000370257	0.00280878	-1.14404	2	2	-	yes	-0.356,*	-0.656,**	4	0	1	5
SORL1	0.0262472	0.00865281	3.80533	0.000178077	0.00158086	-0.455764	0	55	APP	NA	-0.432,**	-0.530,*	3	1	1	5
MAPK14	0.0251734	0.0079157	3.83576	0.000158489	0.00144174	-0.345832	7	1	APP,PSEN1,PSEN2,MAPT	yes	0.152,ns	-0.090,ns	4	0	1	5
STAT3	0.0241863	0.00529374	3.40299	0.000775888	0.00511449	-1.83528	3	0	APP,PSEN2,APOE	yes	0.873,***	0.572,*	4	0	1	5
TNFRSF1A	0.0207872	0.00739185	3.25207	0.00130315	0.00780798	-2.31663	2	0	APP,PSEN2,MAPT,APOE	no	0.860,***	0.511,ns	3	1	1	5
EPS15	-0.0201317	-0.00434707	-3.23574	0.00137678	0.00805976	-2.36749	16	36	PSEN2	yes	-0.438,**	0.085,ns	5	0	0	5
NFKBIA	0.0192696	0.0068748	3.46163	0.000631183	0.00434208	-1.64291	0	1	PSEN2,MAPT,APOE	yes	0.089,ns	0.638,*	4	1	0	5
CTNNA1	0.0189077	0.0127855	3.17679	0.00167611	0.00940601	-2.54922	0	1	PSEN1	yes	0.665,***	0.141,ns	4	0	1	5
CST3	0.0169257	0.00424115	3.22219	0.00144084	0.00835101	-2.40954	1	0	APP,APOE	NA	0.671,***	0.599,*	3	1	1	5
AP2A2	0.016425	0.00428907	3.21093	0.00149616	0.0085983	-2.44436	2	177	APP,PSEN2	yes	-0.347,*	-0.114,ns	5	0	0	5
LRPAP1	0.0162011	0.00440896	3.36013	0.000900688	0.0057912	-1.97402	0	0	APOE	yes	0.099,ns	0.527,*	3	1	1	5
PTPRA	0.0154625	0.00242536	3.70903	0.000256277	0.00210577	-0.798569	1	1	PSEN1,MAPT	NA	-0.043,ns	0.518,*	4	0	1	5
NDUFS4	-0.0767328	-0.0273443	-7.37404	2.41846e-12	3.14151e-10	17.1197	4	10	-	NA	-0.413,**	0.199,ns	3	1	0	4
PLRG1	-0.0569386	-0.0181348	-6.48106	4.80592e-10	3.05401e-08	11.9292	9	0	PSEN1	yes	-0.655,***	0.266,ns	4	0	0	4
USF1	0.0511806	0.0046047	4.09609	5.67699e-05	0.000603428	0.626308	3	0	-	yes	-0.109,ns	0.444,ns	2	1	1	4
RPS27	-0.0504555	-0.019686	-5.10892	6.42895e-07	1.49834e-05	4.92374	1	0	PSEN2	yes	0.503,***	0.662,**	4	0	0	4
COPS5	-0.0466286	-0.0156579	-6.4394	6.08458e-10	3.7323e-08	11.6984	0	0	APP,MAPT,APOE	yes	-0.588,***	0.069,ns	3	0	1	4
WWP1	-0.0448177	-0.0137663	-4.47061	1.18294e-05	0.000172312	2.12197	2	0	MAPT	yes	-0.281,ns	-0.520,*	4	0	0	4
PRDX1	-0.0446107	-0.0155715	-8.13627	1.9104e-14	5.62484e-12	21.8857	1	0	-	yes	0.739,***	0.742,**	3	0	1	4
FES	0.0445339	0.0116455	5.86362	1.42437e-08	5.96276e-07	8.62062	5	0	MAPT	yes	0.880,***	0.821,***	4	0	0	4
CASP1	-0.0442022	0.017743	-6.31837	1.20054e-09	6.84153e-08	11.034	1	0	MAPT	NA	0.488,***	0.625,*	3	0	1	4
ITGAM	0.0440308	0.0160193	5.82802	1.71929e-08	6.90721e-07	8.43738	NA	1	APP,APOE	NA	0.704,***	0.632,*	3	0	1	4
PSMC6	-0.0440072	0.15211	-5.62981	4.82871e-08	1.67263e-06	7.43287	1	8	PSEN1	NA	-0.175,ns	-0.202,ns	3	0	1	4
CRYZ	-0.0411189	-0.0167395	-3.40425	0.000772501	0.00510118	-1.83121	1	0	PSEN1,MAPT,APOE	yes	0.002,ns	0.537,*	4	0	0	4
TYK2	0.0392412	0.011889	7.50774	1.05582e-12	1.60794e-10	17.9347	1	0	APOE	yes	0.440,**	0.163,ns	4	0	0	4
RPS20	-0.0370861	0.29973	-5.75002	2.58911e-08	9.94332e-07	8.03892	2	2	-	yes	0.465,**	0.586,*	4	0	0	4
GRN	0.0362736	0.010802	4.53404	8.97562e-06	0.000136929	2.38634	0	0	-	yes	0.838,***	0.760,***	2	1	1	4
AKAP7	-0.0356216	0.088879	-3.43873	0.000684402	0.00463954	-1.7184	1	1	-	yes	-0.319,*	-0.629,*	4	0	0	4
CASP3	-0.0345725	-0.00994684	-3.78354	0.000193493	0.00167891	-0.534026	3	0	PSEN1,PSEN2,MAPT,APOE	NA	NA	NA	2	1	1	4
ACTN1	0.0341792	0.0238022	3.94572	0.000103385	0.00101672	0.057931	4	0	APP,PSEN1,MAPT,APOE	yes	0.073,ns	-0.003,ns	3	0	1	4
ATP6V0A1	0.0312277	0.0823029	4.04199	7.05758e-05	0.000729972	0.419678	2	0	-	yes	-0.349,*	-0.646,**	3	0	1	4
PITPNM1	0.0302472	0.0080601	4.89145	1.79227e-06	3.52587e-05	3.93443	4	1	-	yes	-0.331,*	-0.755,**	4	0	0	4
HMGCS1	-0.0294491	-0.00730524	-4.46133	1.23138e-05	0.000175867	2.08357	1	0	-	yes	-0.228,ns	-0.769,***	3	1	0	4
INPPL1	0.0289023	0.041879	4.50781	1.0065e-05	0.000151454	2.27662	4	0	-	yes	0.602,***	0.131,ns	3	1	0	4
SEC61A1	0.0280912	0.00691334	4.99005	1.13062e-06	2.38347e-05	4.37864	4	0	APOE	yes	0.178,ns	0.539,*	4	0	0	4
HDAC2	-0.0279671	-0.00933496	-4.25838	2.915e-05	0.000349365	1.26055	3	0	MAPT	yes	-0.465,**	-0.618,*	4	0	0	4
CSAD	0.0277823	0.175676	4.17351	4.14108e-05	0.000459525	0.926203	3	3	-	yes	0.368,*	0.107,ns	4	0	0	4
MBP	0.0277226	0.247836	3.32224	0.00102633	0.00642036	-2.09531	NA	2	-	yes	0.354,*	-0.489,ns	3	0	1	4
FLOT1	0.0273725	0.00724147	3.97604	9.17446e-05	0.000920886	0.171026	0	0	APP	yes	0.035,ns	0.274,ns	2	1	1	4
CR1	0.0271947	0.00896714	3.78181	0.000194771	0.00168834	-0.54023	0	66	APP	NA	NA	NA	2	1	1	4
ACTN4	0.0269926	0.0383302	3.81697	0.000170327	0.00152277	-0.413795	1	0	APP,PSEN1,APOE	NA	0.509,***	-0.117,ns	3	0	1	4
FPR1	0.0261039	0.0100186	3.87023	0.000138766	0.00130388	-0.220363	1	1	APP,PSEN1,APOE	NA	NA	NA	3	0	1	4
KIF1B	0.025836	0.0160646	3.35131	0.000928579	0.00593498	-2.00236	1	0	APP	yes	0.024,ns	-0.594,*	4	0	0	4
RAB12	0.0255389	0.167507	4.53679	8.86795e-06	0.000135991	2.3979	2	1	-	yes	-0.342,*	-0.368,ns	4	0	0	4
SEC61G	-0.0254524	-0.00771129	-5.78042	2.20832e-08	8.5553e-07	8.19372	2	0	PSEN1	yes	-0.211,ns	0.527,*	4	0	0	4
SP1	0.0250436	0.00832703	4.11964	5.16007e-05	0.00055463	0.717013	1	1	APP,PSEN1,PSEN2,MAPT,APOE	NA	0.020,ns	0.079,ns	3	0	1	4
RGS2	-0.024789	-0.00552601	-3.57031	0.000427382	0.00317499	-1.27848	2	0	APP	yes	-0.391,**	0.254,ns	4	0	0	4
PARK7	-0.0246313	-0.00722796	-4.40813	1.54811e-05	0.000212006	1.86464	3	0	APP	NA	0.243,ns	0.587,*	3	0	1	4
ACADVL	0.0245955	0.00576483	4.19617	3.77251e-05	0.00042612	1.01492	1	0	-	yes	0.328,*	0.495,ns	3	0	1	4
POLB	-0.0245715	-0.00667752	-4.17865	4.05459e-05	0.000451629	0.946286	3	0	-	yes	-0.323,*	0.027,ns	3	0	1	4
CEBPB	0.0245628	0.00785422	4.68184	4.66274e-06	7.96077e-05	3.01461	0	0	PSEN2,APOE	yes	0.387,**	0.584,*	3	0	1	4
NDUFS3	-0.0245486	0.0733782	-5.01624	9.99233e-07	2.16329e-05	4.49785	2	6	-	yes	-0.427,**	0.153,ns	4	0	0	4
CDC5L	-0.0243318	-0.00833856	-4.21147	3.54173e-05	0.000405235	1.07501	3	0	PSEN1,MAPT	yes	-0.666,***	-0.724,**	4	0	0	4
AXIN1	0.0243116	0.00391155	4.76266	3.23717e-06	5.982e-05	3.36532	1	2	PSEN2,MAPT	NA	NA	NA	3	0	1	4
CXCR4	0.0241667	0.00561135	4.24458	3.08743e-05	0.000366057	1.20578	3	1	APP,APOE	no	0.104,ns	0.490,ns	3	0	1	4
POU2F1	0.0241271	0.00535552	4.12363	5.0771e-05	0.000550174	0.732417	2	0	-	yes	-0.298,*	-0.645,**	3	1	0	4
ADAR	0.023958	0.00705627	4.43844	1.35922e-05	0.000190571	1.98907	0	0	PSEN2,MAPT	yes	-0.530,***	-0.840,***	3	0	1	4
PSMB7	-0.0237763	0.0014063	-5.47678	1.05293e-07	3.24059e-06	6.67582	3	0	PSEN1	NA	-0.317,*	0.209,ns	3	1	0	4
BLM	-0.023703	-0.00973395	-3.37858	0.000844835	0.00549251	-1.9145	3	2	-	yes	-0.374,*	-0.561,*	4	0	0	4
PGD	0.0229141	0.00660301	3.58856	0.000399921	0.00300638	-1.21627	3	0	-	yes	0.600,***	0.695,**	3	0	1	4
B2M	-0.022772	-0.00766916	-3.89849	0.000124351	0.00119002	-0.116718	2	0	APP,MAPT,APOE	yes	0.881,***	0.717,**	4	0	0	4
IGFBP7	0.0227247	0.135169	3.39922	0.000786198	0.00517087	-1.84757	8	0	MAPT,APOE	yes	0.353,*	0.510,ns	4	0	0	4
ZYX	0.0223406	0.00545028	3.27705	0.0011975	0.00730491	-2.23834	1	3	PSEN1	yes	0.120,ns	0.241,ns	4	0	0	4
CSNK1D	0.0210539	0.00667235	3.77864	0.000197126	0.00170373	-0.551555	25	0	PSEN1,MAPT	yes	0.325,*	0.418,ns	4	0	0	4
WDR6	0.0208483	0.174856	3.95893	9.81517e-05	0.000974128	0.107103	9	0	PSEN2	yes	-0.358,*	-0.166,ns	4	0	0	4
NCSTN	0.0207844	0.00673821	3.63613	0.00033593	0.00261204	-1.05279	0	0	APP,PSEN1,PSEN2,APOE	yes	-0.109,ns	0.320,ns	2	1	1	4
MTA1	0.0207751	0.00460017	4.12864	4.97451e-05	0.000540465	0.751821	8	0	PSEN1,PSEN2,MAPT	NA	-0.390,**	-0.601,*	3	0	1	4
PTPN1	0.0206923	0.117111	4.32409	2.21284e-05	0.000280979	1.52341	2	0	APP,APOE	yes	0.043,ns	0.278,ns	3	0	1	4
VCL	0.020666	0.209133	3.43505	0.000693336	0.004696	-1.73049	1	0	PSEN1,MAPT	yes	0.186,ns	0.155,ns	3	1	0	4
APBA3	0.020662	0.00461147	3.25026	0.00131112	0.00782408	-2.32228	1	0	APP,PSEN2	yes	0.273,ns	0.048,ns	3	0	1	4
DNAJC5	0.0203363	0.00682756	3.99591	8.48039e-05	0.000856359	0.245552	2	0	MAPT	NA	-0.045,ns	-0.632,*	3	0	1	4
PRKD2	0.0203147	0.00514416	3.33879	0.000969574	0.00613485	-2.0425	4	3	-	yes	0.498,***	0.456,ns	4	0	0	4
RPL22	-0.0201139	-0.00793589	-3.95258	0.000100634	0.000995411	0.0834574	2	0	-	yes	0.370,*	0.400,ns	3	0	1	4
CCT6A	-0.020066	-0.0051203	-3.9921	8.60949e-05	0.000867134	0.231236	1	0	MAPT	yes	-0.309,*	-0.281,ns	4	0	0	4
SEMA4D	0.0199192	0.00743749	3.73756	0.000230252	0.00192778	-0.697826	1	1	-	yes	0.061,ns	-0.059,ns	3	1	0	4
RPS12	-0.0197534	-0.0064389	-6.36797	9.0967e-10	5.32127e-08	11.3052	1	0	PSEN1	yes	0.702,***	0.706,**	4	0	0	4
RPS13	-0.0195893	-0.00645171	-3.79365	0.000186187	0.00163154	-0.49775	3	0	PSEN1	yes	0.417,**	0.788,***	4	0	0	4
XYLT2	0.0195612	0.290824	4.22355	3.36901e-05	0.000389454	1.12263	17	2	-	yes	-0.336,*	-0.470,ns	4	0	0	4
RHOG	0.0195135	0.00634646	3.55574	0.000450563	0.00330591	-1.32792	1	0	PSEN2	yes	0.592,***	0.015,ns	4	0	0	4
SLC11A2	-0.0190592	0.033284	-3.55013	0.000459797	0.00334546	-1.34691	1	0	-	yes	0.362,*	0.040,ns	3	1	0	4
HCLS1	0.0186332	0.00691655	3.74362	0.000225053	0.00189323	-0.676331	1	0	-	yes	0.856,***	0.851,***	3	0	1	4
CDC16	-0.0182928	-0.00525715	-3.29197	0.00113823	0.00698676	-2.1913	3	0	APP,PSEN1,APOE	yes	-0.532,***	0.095,ns	4	0	0	4
PDCD4	-0.0177005	-0.00524695	-4.23389	3.22759e-05	0.000378107	1.16348	2	0	PSEN1	yes	-0.327,*	-0.200,ns	4	0	0	4
NCL	-0.0170399	0.014354	-4.15035	4.55312e-05	0.00049836	0.835975	2	0	PSEN1,APOE	NA	-0.411,**	0.066,ns	3	0	1	4
ABCA2	0.0167667	0.0308517	3.82182	0.000167194	0.00150084	-0.396287	3	0	-	yes	0.144,ns	-0.376,ns	2	1	1	4
NUP133	-0.0163026	-0.0044876	-3.74787	0.000221477	0.00187207	-0.661256	6	0	PSEN2	yes	-0.421,**	-0.638,*	4	0	0	4
CCND3	0.0161864	0.145766	3.94999	0.000101666	0.00100337	0.0738007	1	0	PSEN2	yes	0.665,***	0.632,*	4	0	0	4
SLC9A3R1	0.0161729	0.0031823	3.50739	0.000536229	0.00378014	-1.4907	2	0	APP,PSEN1	yes	0.451,**	0.438,ns	4	0	0	4
HSPD1	-0.0158032	0.0137	-3.1778	0.00167051	0.00938651	-2.54613	0	0	APP,APOE	yes	-0.575,***	-0.483,ns	3	0	1	4
SAP18	-0.0153606	-0.00512436	-3.5387	0.000479162	0.00344675	-1.3855	1	10	PSEN1	yes	0.042,ns	0.094,ns	4	0	0	4
IL10RA	0.0152969	0.147838	3.18637	0.00162369	0.0091701	-2.5199	3	0	APOE	NA	0.853,***	0.821,***	3	0	1	4
MYD88	0.0152655	0.319366	3.16118	0.00176487	0.00974927	-2.59681	2	0	PSEN2	yes	0.796,***	0.769,***	4	0	0	4
POLE3	-0.0149591	-0.00415925	-3.24159	0.00134998	0.00797081	-2.3493	1	0	-	yes	0.386,**	0.722,**	3	0	1	4
KLHL12	-0.0136222	-0.00306845	-3.17346	0.00169469	0.00946817	-2.55939	1	0	PSEN1	yes	-0.401,**	-0.441,ns	4	0	0	4
RPL31	-0.114026	-0.0374245	-6.13963	3.22284e-09	1.60833e-07	10.0695	NA	0	PSEN1	yes	0.273,ns	0.621,*	3	0	0	3
NDUFB3	-0.09794	-0.0333364	-7.25684	4.96363e-12	6.08941e-10	16.4131	1	0	-	NA	-0.334,*	0.337,ns	2	0	1	3
RPS24	-0.0797394	-0.0247562	-7.90345	8.62868e-14	1.95428e-11	20.3998	2	0	-	yes	0.447,**	0.233,ns	3	0	0	3
RPL36AL	-0.0756202	-0.0261923	-11.1648	9.35735e-24	2.75512e-20	43.0946	1	0	-	yes	0.312,*	0.513,ns	3	0	0	3
RPS27L	-0.0755331	0.0924518	-6.06905	4.73413e-09	2.28506e-07	9.69429	0	0	PSEN1	yes	0.639,***	0.664,**	3	0	0	3
NDUFA4	-0.07315	-0.0153008	-5.27921	2.81463e-07	7.3338e-06	5.72271	3	9	-	NA	-0.307,*	0.366,ns	3	0	0	3
PSMA4	-0.0717318	-0.0233489	-7.46953	1.33924e-12	1.90798e-10	17.7008	1	2	PSEN1	NA	-0.198,ns	0.178,ns	3	0	0	3
CD3D	-0.0713946	-0.0238474	-7.28768	4.11087e-12	5.11428e-10	16.5984	0	0	-	yes	0.567,***	0.561,*	2	0	1	3
MRPL51	-0.0713416	-0.0241794	-11.7771	9.05542e-26	7.99865e-22	47.6957	1	0	-	yes	-0.465,**	-0.030,ns	3	0	0	3
RPA3	-0.0700723	-0.0236153	-9.77286	2.56174e-19	3.23255e-16	32.9708	2	0	-	yes	-0.391,**	0.048,ns	3	0	0	3
PFDN5	-0.0681412	-0.0244787	-6.45625	5.53134e-10	3.44073e-08	11.7917	3	0	MAPT	NA	0.515,***	0.584,*	3	0	0	3
AIF1	-0.0654004	-0.0224661	-7.94967	6.40932e-14	1.58067e-11	20.6928	0	0	-	yes	0.868,***	0.894,***	2	0	1	3
RPL39	-0.0647531	-0.0243396	-5.29405	2.6166e-07	6.96157e-06	5.79336	0	NA	PSEN1	yes	0.691,***	0.675,**	3	0	0	3
RPS25	-0.0622172	-0.0210507	-9.91429	9.29501e-20	1.36838e-16	33.9744	2	0	-	yes	0.562,***	0.398,ns	3	0	0	3
RPS27A	-0.0579471	0.281361	-9.42099	3.10422e-18	2.74195e-15	30.5025	7	0	PSEN1,PSEN2	NA	-0.377,*	0.528,*	3	0	0	3
HIP1	0.0572157	0.0257408	4.18228	3.99454e-05	0.000447196	0.960485	1	11	-	yes	-0.124,ns	-0.286,ns	3	0	0	3
TMEM126A	-0.0531469	-0.018079	-6.70047	1.36419e-10	1.08558e-08	13.162	3	0	-	yes	-0.506,***	0.274,ns	3	0	0	3
GMFG	-0.0513847	-0.0153663	-6.54373	3.36345e-10	2.25071e-08	12.2784	7	0	-	yes	0.838,***	0.835,***	3	0	0	3
RBX1	-0.0500694	-0.0193585	-5.22018	3.75626e-07	9.29814e-06	5.44337	1	10	PSEN1,PSEN2	NA	-0.146,ns	0.004,ns	3	0	0	3
PSMA6	-0.0492031	-0.0186376	-4.79715	2.7664e-06	5.19907e-05	3.51649	1	0	PSEN1	NA	NA	NA	2	0	1	3
MRPS22	-0.0472534	-0.0159317	-6.55353	3.1803e-10	2.17764e-08	12.3332	2	0	-	yes	-0.403,**	-0.026,ns	3	0	0	3
TNFRSF17	-0.0471208	-0.0196036	-3.25	0.00131224	0.00782408	-2.32307	2	0	PSEN2	NA	0.775,***	0.574,*	3	0	0	3
SRP14	-0.0458572	-0.0175746	-6.54597	3.32084e-10	2.23916e-08	12.2909	1	0	-	yes	-0.246,ns	0.514,*	3	0	0	3
SOD1	-0.0452669	-0.0159362	-7.49729	1.12684e-12	1.6589e-10	17.8707	0	0	PSEN2	yes	-0.134,ns	0.283,ns	2	0	1	3
PPA1	-0.0448727	-0.0161915	-5.3921	1.61e-07	4.50035e-06	6.26393	0	0	-	yes	-0.518,***	-0.406,ns	2	0	1	3
PPBP	-0.044338	-0.017439	-4.08427	5.95462e-05	0.000628401	0.580963	1	0	APP	NA	0.198,ns	0.241,ns	2	0	1	3
KIF2A	-0.0441503	-0.0124686	-4.03242	7.33298e-05	0.000754042	0.383369	1	0	PSEN1,PSEN2	NA	-0.538,***	-0.526,*	3	0	0	3
MAGOH	-0.0436067	-0.0149723	-7.20525	6.79626e-12	8.00418e-10	16.1044	1	0	MAPT	no	-0.558,***	0.257,ns	3	0	0	3
LYPLAL1	-0.0421286	-0.0117711	-6.65229	1.80305e-10	1.3849e-08	12.8888	2	0	-	yes	-0.551,***	0.507,ns	3	0	0	3
VBP1	-0.0421085	-0.0143326	-4.54307	8.62765e-06	0.000132913	2.42423	1	NA	-	yes	-0.363,*	-0.092,ns	3	0	0	3
HMGB2	-0.042067	0.168707	-6.23148	1.94501e-09	1.04758e-07	10.5626	2	0	APP,MAPT	yes	-0.148,ns	-0.200,ns	3	0	0	3
RPL35	-0.0420355	-0.0164275	-5.12661	5.90568e-07	1.39044e-05	5.00578	2	0	PSEN1	NA	0.485,***	0.763,***	3	0	0	3
HK3	0.0397476	0.0128807	5.18014	4.56208e-07	1.1111e-05	5.25536	1	0	-	yes	0.838,***	0.669,**	3	0	0	3
OSCAR	0.0396908	0.0118818	5.26519	3.01491e-07	7.69672e-06	5.65616	1	0	NA	yes	-0.218,ns	-0.707,**	3	0	0	3
RPAIN	-0.0393848	-0.012829	-6.35509	9.7773e-10	5.68177e-08	11.2346	2	0	-	yes	0.435,**	0.578,*	3	0	0	3
TPCN2	0.0393121	0.011164	5.07269	7.64388e-07	1.73124e-05	4.75652	2	6	NA	NA	0.525,***	0.310,ns	3	0	0	3
ADCY4	0.0391521	0.0120999	4.64234	5.56336e-06	9.30703e-05	2.84505	1	0	APP	yes	0.230,ns	-0.145,ns	3	0	0	3
CCDC58	-0.0390766	-0.0166376	-4.24166	3.12505e-05	0.000369526	1.19424	1	0	-	yes	0.130,ns	0.633,*	3	0	0	3
PSMB1	-0.0390568	-0.0118755	-6.7714	9.02688e-11	7.8945e-09	13.5667	0	2	PSEN1	NA	-0.343,*	0.174,ns	3	0	0	3
COPS4	-0.0390468	-0.0130068	-6.4069	7.30905e-10	4.42198e-08	11.5191	1	0	PSEN1	NA	-0.316,*	-0.117,ns	3	0	0	3
DAPK2	0.037506	0.0114965	4.44408	1.32657e-05	0.000186883	2.01233	0	5	-	yes	-0.130,ns	-0.685,**	3	0	0	3
CD52	-0.03719	-0.0164387	-3.3062	0.00108427	0.00671625	-2.14627	1	0	-	yes	0.893,***	0.883,***	3	0	0	3
RPL35A	-0.0358541	0.152964	-5.61549	5.19752e-08	1.79335e-06	7.36135	1	0	-	yes	0.339,*	0.546,*	3	0	0	3
UBE2E1	-0.0354403	0.133339	-5.78233	2.18631e-08	8.50736e-07	8.20347	2	2	-	NA	-0.402,**	-0.526,*	3	0	0	3
NUP88	-0.0354312	0.00183833	-5.83352	1.67007e-08	6.80032e-07	8.46566	6	33	-	NA	-0.307,*	-0.470,ns	3	0	0	3
DPH3	-0.035367	0.0355469	-6.04463	5.40394e-09	2.53899e-07	9.56521	2	0	-	yes	-0.547,***	-0.867,***	3	0	0	3
DCTN6	-0.0352873	-0.0113369	-6.97602	2.69966e-11	2.74093e-09	14.7503	2	NA	-	yes	-0.418,**	-0.078,ns	3	0	0	3
DDX1	-0.0352656	-0.0113368	-5.67099	3.90457e-08	1.41349e-06	7.63936	3	0	-	yes	-0.351,*	-0.459,ns	3	0	0	3
MRPS17	-0.0351264	-0.0131461	-8.15549	1.68496e-14	5.13216e-12	22.0095	3	0	-	yes	-0.444,**	0.248,ns	3	0	0	3
ROCK1	-0.0349765	0.334833	-5.06203	8.04214e-07	1.80344e-05	4.70746	0	0	MAPT	yes	-0.035,ns	-0.294,ns	2	0	1	3
GBA	0.0347954	0.00862795	5.30267	2.50793e-07	6.73626e-06	5.83444	0	0	-	yes	0.721,***	0.741,**	2	1	0	3
STAB1	0.0346557	0.133343	4.31803	2.27006e-05	0.00028727	1.49904	2	0	APP	NA	0.369,*	0.672,**	3	0	0	3
PLOD1	0.0346018	0.00915105	4.61881	6.17701e-06	0.000101416	2.74463	4	0	-	NA	0.432,**	0.303,ns	2	0	1	3
GPBP1	-0.032957	-0.00962424	-5.52264	8.3492e-08	2.6624e-06	6.90099	1	0	-	yes	-0.362,*	-0.515,*	3	0	0	3
COL18A1	0.0329153	0.0081373	3.7023	0.000262802	0.00215137	-0.822207	0	0	PSEN2	yes	0.020,ns	0.247,ns	2	0	1	3
MAP3K11	0.032354	0.0091158	4.46241	1.22569e-05	0.000175756	2.088	0	0	APP,APOE	yes	0.555,***	0.421,ns	3	0	0	3
PSMD14	-0.0322958	-0.0112668	-5.56742	6.64784e-08	2.20232e-06	7.12226	1	0	PSEN1	NA	-0.488,***	-0.148,ns	3	0	0	3
BTF3	-0.0320419	-0.0106925	-6.5891	2.5941e-10	1.88003e-08	12.5326	0	0	PSEN2	yes	0.362,*	0.717,**	3	0	0	3
RPL30	-0.0320013	-0.0122108	-4.97529	1.21187e-06	2.53277e-05	4.31169	0	0	PSEN1	yes	0.072,ns	0.615,*	3	0	0	3
STK11IP	0.0319691	0.218119	5.96888	8.12749e-09	3.62576e-07	9.16728	2	0	PSEN2	yes	-0.051,ns	-0.193,ns	3	0	0	3
RAPGEF6	0.0319638	0.180152	4.04201	7.05708e-05	0.000729972	0.419745	2	0	-	yes	-0.524,***	-0.664,**	3	0	0	3
RPIA	-0.0316412	-0.0117736	-3.42408	0.000720604	0.00484406	-1.76644	4	0	-	yes	-0.232,ns	-0.556,*	3	0	0	3
APBB1IP	0.0316158	0.129277	4.85618	2.10978e-06	4.07783e-05	3.77732	0	0	-	yes	0.845,***	0.623,*	2	1	0	3
NCF4	0.0314807	0.00983901	4.75304	3.38169e-06	6.19719e-05	3.32332	3	0	-	yes	0.885,***	0.825,***	3	0	0	3
SENP6	-0.0314637	0.106274	-5.19461	4.25316e-07	1.04356e-05	5.32318	4	0	-	yes	-0.260,ns	-0.665,**	3	0	0	3
LSM7	-0.0314528	-0.0121452	-4.47533	1.15902e-05	0.000169778	2.14153	1	0	APP	NA	-0.370,*	0.118,ns	3	0	0	3
CRBN	-0.0314367	-0.0121301	-3.60906	0.000371059	0.00281095	-1.14607	3	2	-	NA	-0.321,*	-0.552,*	3	0	0	3
WDR75	-0.0313578	-0.00921166	-4.70034	4.29083e-06	7.47552e-05	3.09446	1	0	-	yes	-0.317,*	-0.267,ns	3	0	0	3
RIT1	-0.0312904	-0.00842814	-4.72052	3.91799e-06	6.9354e-05	3.18181	2	0	PSEN2	yes	-0.109,ns	0.400,ns	3	0	0	3
SLC9A1	0.0311553	0.240055	4.29148	2.53823e-05	0.000311953	1.39251	1	1	-	yes	0.107,ns	0.142,ns	3	0	0	3
NOTCH1	0.0311393	0.236386	4.33014	2.15704e-05	0.000277597	1.54778	1	0	APP,PSEN1,PSEN2,MAPT,APOE	no	0.259,ns	0.429,ns	2	0	1	3
SS18	-0.0309961	0.0474107	-4.171	4.18397e-05	0.000463702	0.916399	1	0	-	yes	0.463,**	0.167,ns	3	0	0	3
MRPL43	0.0309652	0.0149263	4.62672	5.9639e-06	9.84657e-05	2.77832	1	0	-	yes	-0.309,*	0.176,ns	3	0	0	3
HSPA8	-0.0306848	0.0856069	-5.72197	2.99698e-08	1.14105e-06	7.89662	1	0	APP,MAPT	NA	-0.368,*	-0.530,*	3	0	0	3
TMEM14C	-0.0305514	-0.00883972	-4.74297	3.5397e-06	6.39389e-05	3.27941	9	0	-	yes	-0.161,ns	0.751,**	3	0	0	3
CTNS	0.0304331	0.232555	4.30916	2.35653e-05	0.000294834	1.46337	3	0	-	yes	0.617,***	0.254,ns	3	0	0	3
SWAP70	-0.0303426	-0.0132772	-3.85993	0.0001444	0.00134452	-0.257946	1	6	-	yes	0.119,ns	0.471,ns	3	0	0	3
HELZ	0.0303326	0.0099392	6.47234	5.0494e-10	3.18581e-08	11.8808	1	0	-	yes	-0.341,*	-0.895,***	3	0	0	3
SET	-0.0302635	-0.00927437	-5.41706	1.42128e-07	4.157e-06	6.38482	3	0	APP	NA	NA	NA	2	0	1	3
RAD51C	-0.0301459	0.0497767	-5.10128	6.66825e-07	1.55002e-05	4.88843	2	0	-	yes	-0.365,*	-0.747,**	3	0	0	3
PSMA2	-0.0300069	-0.00881928	-5.80231	1.96858e-08	7.72821e-07	8.30557	0	0	PSEN1	yes	-0.132,ns	0.347,ns	2	0	1	3
PIK3CD	0.0299381	0.195964	5.01255	1.01682e-06	2.19063e-05	4.481	2	0	PSEN1,PSEN2,MAPT	no	0.502,***	-0.106,ns	3	0	0	3
RALA	-0.0297062	-0.0100036	-4.32805	2.17617e-05	0.000277776	1.53936	3	0	-	yes	-0.616,***	-0.766,***	3	0	0	3
EHD1	0.0296753	0.0130821	5.17996	4.56617e-07	1.1111e-05	5.25449	1	0	-	yes	0.269,ns	0.541,*	3	0	0	3
E2F3	-0.0295664	-0.00575126	-4.01112	7.98295e-05	0.000815184	0.302843	0	3	APP,PSEN1,PSEN2,MAPT	NA	0.391,**	0.575,*	3	0	0	3
RAB6A	-0.0293258	0.0396949	-3.51662	0.000518771	0.00368057	-1.45977	1	0	PSEN2	NA	NA	NA	2	0	1	3
STAT6	0.0291425	0.00881184	4.61737	6.21667e-06	0.000101877	2.73849	1	0	-	NA	0.360,*	0.703,**	2	0	1	3
CIDEB	0.028974	0.00833529	5.04471	8.7319e-07	1.93305e-05	4.62801	0	0	APOE	yes	0.428,**	0.169,ns	3	0	0	3
SLC11A1	0.0285277	0.100728	3.67877	0.000286895	0.00231217	-0.904645	0	0	-	yes	0.871,***	0.815,***	2	1	0	3
EP300	0.0282647	0.00770893	4.60478	6.57358e-06	0.000106151	2.68493	0	9	PSEN2,MAPT,APOE	NA	-0.087,ns	-0.464,ns	2	0	1	3
AK3	-0.0280419	-0.0100706	-4.02917	7.42889e-05	0.000761246	0.371044	2	0	-	yes	0.381,*	0.229,ns	3	0	0	3
PTPRE	0.0279631	0.0100069	5.99269	7.15157e-09	3.22295e-07	9.29198	3	0	-	yes	0.065,ns	0.664,**	3	0	0	3
RBM18	-0.0276678	-0.00772788	-3.25139	0.0013061	0.00781628	-2.31873	8	0	NA	yes	-0.585,***	-0.519,*	3	0	0	3
UBTD1	0.0273993	0.00612025	3.63013	0.000343438	0.00265871	-1.07353	1	0	-	yes	0.280,ns	0.563,*	3	0	0	3
SLC22A4	0.0273934	0.0104758	3.32752	0.00100789	0.00632294	-2.07848	2	0	-	yes	0.540,***	0.563,*	3	0	0	3
TCN2	0.0273479	0.00765626	3.7444	0.00022439	0.00189306	-0.673555	8	0	-	NA	0.708,***	0.561,*	2	1	0	3
RAPGEFL1	0.0272726	0.236356	3.91094	0.000118466	0.00114362	-0.0708847	1	0	NA	yes	0.016,ns	-0.162,ns	2	0	1	3
TBK1	-0.0271929	-0.00715487	-3.19863	0.00155883	0.00888903	-2.48226	1	0	PSEN2	NA	0.319,*	-0.453,ns	3	0	0	3
UPF3A	-0.0270731	0.0224062	-3.83044	0.000161756	0.00146093	-0.365088	1	0	-	yes	0.399,**	0.325,ns	3	0	0	3
TPT1	-0.0267061	-0.00647313	-3.59005	0.000397755	0.00299265	-1.21119	0	0	-	yes	0.068,ns	-0.569,*	2	0	1	3
CHKB	0.0264484	0.00524979	5.27393	2.88846e-07	7.48204e-06	5.69764	0	NA	-	yes	0.368,*	0.338,ns	2	0	1	3
CDK5RAP3	0.0264444	0.00816391	5.12615	5.91879e-07	1.39044e-05	5.00364	2	0	-	yes	0.472,**	0.835,***	3	0	0	3
ETV3	0.0263753	0.177077	4.41782	1.48511e-05	0.000204968	1.90436	2	0	-	yes	-0.272,ns	-0.287,ns	2	0	1	3
RELB	0.026284	0.00806483	3.55687	0.000448727	0.00330025	-1.3241	2	41	-	NA	0.307,*	0.809,***	3	0	0	3
SLC9A8	0.026244	0.121782	4.31112	2.3371e-05	0.00029365	1.47127	0	18	-	yes	-0.370,*	-0.460,ns	3	0	0	3
TIMP2	0.0260757	0.00883615	3.72871	0.000238044	0.00197802	-0.729144	0	0	PSEN2	yes	-0.334,*	0.143,ns	3	0	0	3
TCIRG1	0.0260701	0.00741118	4.38153	1.73446e-05	0.000232129	1.75601	4	0	-	yes	0.865,***	0.624,*	3	0	0	3
ANAPC4	-0.0258909	-0.00630707	-4.11448	5.26933e-05	0.000562125	0.697101	0	1	APP,PSEN1,APOE	yes	0.008,ns	0.037,ns	3	0	0	3
COQ2	-0.0258369	0.0331897	-3.75837	0.000212867	0.00180793	-0.623918	1	0	-	yes	-0.359,*	0.364,ns	3	0	0	3
SUCLA2	-0.0256414	-0.00743189	-3.81405	0.000172244	0.00153835	-0.424353	2	1	-	NA	0.146,ns	0.123,ns	2	0	1	3
BLOC1S1	-0.0255014	-0.00697983	-3.73633	0.000231315	0.00193485	-0.702161	0	0	PSEN2	yes	0.360,*	0.681,**	3	0	0	3
CFDP1	-0.0254886	-0.0129882	-4.11771	5.20069e-05	0.00055682	0.709562	0	0	-	yes	-0.375,*	0.159,ns	2	0	1	3
CSF3R	0.0254766	0.00851069	4.25071	3.0096e-05	0.000358668	1.23011	5	1	-	NA	0.795,***	0.815,***	3	0	0	3
MRPL40	-0.0254415	-0.00777163	-5.6601	4.13063e-08	1.48317e-06	7.58465	4	0	-	yes	-0.395,**	0.135,ns	3	0	0	3
BCCIP	-0.0253951	-0.00931111	-5.58574	6.05379e-08	2.04096e-06	7.21318	5	0	-	yes	-0.399,**	-0.084,ns	3	0	0	3
RGS19	0.0252437	0.00847314	4.73624	3.64931e-06	6.55169e-05	3.25009	1	0	PSEN2	NA	-0.300,*	0.295,ns	3	0	0	3
ITGA5	0.0249253	0.0851597	3.77033	0.000203439	0.00174464	-0.581252	3	NA	APP,APOE	NA	0.450,**	0.353,ns	3	0	0	3
NDUFA9	-0.0248441	-0.0091387	-5.49174	9.76357e-08	3.02602e-06	6.74909	2	2	-	NA	-0.536,***	-0.061,ns	3	0	0	3
GMEB2	0.0248142	0.147898	5.56715	6.65708e-08	2.20232e-06	7.12091	2	0	-	NA	-0.444,**	-0.550,*	2	1	0	3
MED6	-0.0246748	-0.0058248	-6.00816	6.58027e-09	3.02727e-07	9.37315	1	0	APOE	yes	-0.194,ns	0.357,ns	3	0	0	3
HGS	0.024608	0.0523541	4.13863	4.77619e-05	0.000521485	0.790494	4	0	PSEN1	NA	-0.445,**	-0.342,ns	3	0	0	3
NDUFV2	-0.0245702	-0.00855371	-5.08031	7.37125e-07	1.6781e-05	4.7916	3	2	-	NA	-0.546,***	-0.062,ns	3	0	0	3
GNS	0.0245139	0.0100091	4.50091	1.03718e-05	0.000154904	2.24786	1	0	-	yes	0.688,***	0.594,*	3	0	0	3
CSF1R	0.0244873	0.0308716	3.30119	0.00110301	0.00680842	-2.16215	NA	0	PSEN2	NA	0.796,***	0.727,**	2	0	1	3
SETDB2	-0.0243416	-0.00802081	-3.53716	0.000481841	0.00346056	-1.39072	1	0	-	yes	0.106,ns	0.692,**	3	0	0	3
PLCD1	0.0240177	0.00350307	3.625	0.000349974	0.0027022	-1.09121	1	0	-	NA	0.260,ns	0.587,*	2	0	1	3
TBL3	0.0240043	0.00228206	3.66818	0.000298405	0.00238751	-0.941597	10	0	-	yes	-0.332,*	-0.059,ns	3	0	0	3
OPTN	-0.0238399	-0.0101945	-3.24896	0.00131686	0.00784344	-2.32632	2	0	-	yes	-0.039,ns	-0.064,ns	2	1	0	3
ARHGAP1	0.0237862	0.00574845	4.46098	1.23328e-05	0.000175867	2.0821	0	2	-	yes	-0.593,***	0.179,ns	3	0	0	3
MKNK1	0.0236574	0.0268136	4.66417	5.04664e-06	8.50706e-05	2.93863	2	0	-	yes	0.659,***	0.458,ns	3	0	0	3
RPS14	-0.0235886	-0.00838886	-3.79133	0.000187844	0.00164329	-0.506098	0	0	PSEN1	yes	0.505,***	0.480,ns	3	0	0	3
STK25	0.023513	0.055499	5.04284	8.80997e-07	1.94061e-05	4.61941	1	0	-	NA	-0.377,*	-0.314,ns	2	0	1	3
IDS	0.0234264	0.0194466	4.17538	4.10948e-05	0.000456592	0.933491	6	NA	NA	yes	-0.307,*	-0.479,ns	3	0	0	3
NISCH	0.0232032	0.00669975	4.42657	1.43041e-05	0.000198348	1.94025	3	0	-	yes	0.171,ns	0.019,ns	2	0	1	3
GTF2E2	-0.0230913	-0.00807128	-4.5983	6.76494e-06	0.000108645	2.65741	3	0	-	yes	-0.385,**	-0.455,ns	3	0	0	3
NME1	-0.0230703	-0.00627352	-3.52032	0.000511937	0.00364085	-1.44737	2	0	MAPT	NA	-0.543,***	-0.129,ns	3	0	0	3
NR1H2	0.0229855	0.13824	3.65712	0.000310879	0.00245996	-0.980051	1	0	PSEN2	NA	0.246,ns	-0.079,ns	2	1	0	3
IRF9	0.0227778	0.00689312	3.84735	0.000151575	0.00139314	-0.303735	1	0	APP,PSEN1,PSEN2,MAPT	NA	NA	NA	2	0	1	3
CCT8	-0.0227275	-0.00709771	-4.97495	1.2138e-06	2.53277e-05	4.31015	1	0	MAPT	NA	-0.666,***	-0.166,ns	3	0	0	3
NUDT1	-0.0225704	-0.00628719	-4.7903	2.85427e-06	5.33018e-05	3.48641	3	1	-	no	-0.224,ns	-0.054,ns	2	1	0	3
EFEMP2	0.0225445	0.00680019	3.24476	0.00133566	0.00792334	-2.33944	1	0	-	yes	0.642,***	0.692,**	3	0	0	3
MRPL18	-0.022528	-0.00783786	-4.58176	7.27776e-06	0.000115205	2.58733	2	0	MAPT	NA	-0.458,**	-0.238,ns	3	0	0	3
CD84	0.0225219	0.044506	3.75871	0.000212589	0.00180732	-0.622691	7	0	-	yes	0.889,***	0.803,***	3	0	0	3
DENR	-0.0225091	-0.00505935	-4.30564	2.39164e-05	0.00029838	1.44926	4	0	-	yes	-0.450,**	-0.213,ns	3	0	0	3
UQCRC2	-0.0224097	-0.00855605	-4.58498	7.17501e-06	0.000113924	2.60097	1	0	-	yes	-0.475,**	-0.739,**	3	0	0	3
CLN3	0.0222345	0.00531553	4.57421	7.52401e-06	0.000118466	2.55543	2	0	-	yes	0.793,***	0.679,**	3	0	0	3
NUP107	-0.022076	-0.00739068	-4.18526	3.94583e-05	0.000442866	0.97216	2	0	PSEN1,PSEN2	NA	-0.536,***	-0.321,ns	3	0	0	3
GPR132	0.0220496	0.133597	4.97948	1.18825e-06	2.49306e-05	4.33068	1	0	APP	NA	NA	NA	2	0	1	3
TRIM11	0.0219084	0.10433	4.96273	1.28543e-06	2.6653e-05	4.25485	2	0	-	yes	0.114,ns	0.133,ns	2	0	1	3
IKBKG	0.0218706	0.107698	3.8323	0.000160605	0.0014565	-0.358352	0	NA	-	yes	-0.501,***	-0.100,ns	2	0	1	3
MVP	0.0217801	0.00716085	3.63671	0.000335217	0.00260878	-1.0508	0	0	-	yes	0.872,***	0.652,**	2	0	1	3
RHBDD2	0.0217059	0.00397119	3.89119	0.000127931	0.00121769	-0.143545	2	0	-	yes	-0.350,*	-0.040,ns	3	0	0	3
LRP1	0.0216427	0.0816935	3.38344	0.000830654	0.00541089	-1.89875	0	0	APP,PSEN1,APOE	NA	0.002,ns	-0.162,ns	1	1	1	3
GTPBP4	-0.0216089	-0.00645759	-3.83165	0.000161009	0.00145716	-0.360718	1	0	-	yes	-0.473,**	-0.609,*	3	0	0	3
CMAS	-0.0215269	-0.00692522	-3.6095	0.000370454	0.00280878	-1.14455	2	0	-	yes	-0.484,***	-0.475,ns	3	0	0	3
RPS6	-0.0214566	-0.00335025	-3.94725	0.000102766	0.0010131	0.0636125	1	0	-	NA	0.593,***	0.688,**	2	0	1	3
ARHGEF2	0.0212509	0.161898	5.23093	3.56454e-07	8.96375e-06	5.49407	10	0	APOE	yes	0.035,ns	-0.184,ns	3	0	0	3
SRF	0.0211706	0.113889	4.71965	3.93332e-06	6.9486e-05	3.17806	0	0	PSEN2,APOE	yes	-0.006,ns	-0.006,ns	2	0	1	3
PRKCD	0.0210495	0.0080234	4.5847	7.18394e-06	0.000113924	2.59978	0	0	MAPT,APOE	yes	0.283,ns	0.085,ns	2	0	1	3
PSMA5	-0.0208951	-0.00657152	-4.68204	4.65849e-06	7.96077e-05	3.01549	2	0	PSEN1	NA	-0.429,**	-0.223,ns	3	0	0	3
PSME2	-0.0208795	-0.0051726	-3.89411	0.00012649	0.00120788	-0.132843	2	0	-	yes	0.062,ns	0.764,***	3	0	0	3
TKT	0.020819	0.00637205	4.21103	3.54806e-05	0.000405433	1.07332	4	0	-	NA	0.382,*	0.251,ns	2	0	1	3
TRMT12	-0.0207411	-0.00616236	-3.79993	0.000181786	0.00160251	-0.475196	3	0	-	yes	-0.222,ns	-0.721,**	3	0	0	3
GNAI2	0.0206052	0.00519189	4.15844	4.40493e-05	0.000485072	0.867443	2	0	-	yes	0.362,*	0.151,ns	3	0	0	3
DHRS1	0.0204771	0.00475621	3.24735	0.00132404	0.00788087	-2.33135	10	0	-	yes	0.810,***	0.727,**	3	0	0	3
KPNA6	0.0204629	0.00391592	3.60826	0.000372148	0.00281678	-1.14882	3	0	-	yes	-0.321,*	0.348,ns	3	0	0	3
APAF1	0.0204126	0.0176038	3.21933	0.0014547	0.00841475	-2.41839	1	0	PSEN2	yes	-0.095,ns	0.380,ns	3	0	0	3
TMSB10	-0.0203027	-0.00619048	-6.76693	9.26562e-11	7.94594e-09	13.5411	1	0	-	yes	-0.327,*	-0.671,**	3	0	0	3
ZW10	-0.0202221	-0.00670034	-3.46025	0.000634267	0.00435652	-1.64746	0	0	PSEN1,PSEN2	yes	0.005,ns	-0.828,***	3	0	0	3
PSMC3	-0.0201435	-0.00650578	-4.35526	1.93943e-05	0.000254546	1.64932	1	17	PSEN1	NA	-0.102,ns	0.160,ns	3	0	0	3
CSNK1E	-0.0200565	0.0631486	-5.05893	8.16163e-07	1.82511e-05	4.69322	7	0	PSEN1,MAPT	no	-0.308,*	-0.591,*	3	0	0	3
RAN	-0.0200295	0.00956373	-4.79955	2.73618e-06	5.16425e-05	3.52706	1	4	-	yes	-0.236,ns	-0.292,ns	3	0	0	3
SYK	0.0198876	0.0047731	3.72918	0.000237623	0.00197639	-0.727481	1	2	APP,MAPT	NA	NA	NA	3	0	0	3
ZDHHC12	0.0197836	0.0052588	3.85831	0.000145304	0.00134972	-0.263842	1	0	-	yes	0.388,**	0.822,***	3	0	0	3
ACAD9	0.0194999	0.0178653	4.0868	5.894e-05	0.000623493	0.590681	2	0	-	yes	-0.471,**	-0.479,ns	3	0	0	3
LYN	0.0194865	0.00642746	3.61113	0.000368246	0.00280165	-1.13894	2	0	PSEN2,MAPT,APOE	NA	NA	NA	2	0	1	3
XAB2	0.0194623	0.00367055	3.43061	0.000704257	0.00475226	-1.74506	2	0	PSEN1	NA	-0.172,ns	0.211,ns	2	0	1	3
RAB32	0.0194262	0.00443387	3.34156	0.000960359	0.00608963	-2.03363	0	1	-	yes	0.856,***	0.855,***	3	0	0	3
BEX4	-0.0191267	-0.0081493	-3.3091	0.00107359	0.0066688	-2.13708	2	NA	-	yes	-0.620,***	-0.309,ns	3	0	0	3
PDS5A	-0.0190863	-0.00736383	-3.24196	0.00134828	0.00796613	-2.34814	1	3	PSEN2	NA	NA	NA	3	0	0	3
ACAT2	-0.0190452	-0.00772396	-4.57745	7.41736e-06	0.000116996	2.56911	0	0	-	yes	0.340,*	-0.416,ns	2	1	0	3
STX4	0.018866	0.00450398	4.0023	8.26786e-05	0.000840391	0.269605	1	2	PSEN1	NA	NA	NA	3	0	0	3
ATP2A2	0.0188596	0.013157	3.8966	0.000125268	0.0011975	-0.123663	2	0	-	yes	-0.540,***	-0.875,***	3	0	0	3
GTF3C5	0.0187149	0.0911485	3.46097	0.000632665	0.0043489	-1.6451	2	23	-	yes	-0.181,ns	0.171,ns	3	0	0	3
DEDD2	0.0186885	0.00498134	3.24689	0.0013261	0.00788587	-2.33279	1	0	APP,PSEN1,MAPT	yes	-0.093,ns	0.291,ns	3	0	0	3
EXOSC1	-0.0186712	-0.0075312	-4.26969	2.78061e-05	0.000335077	1.30554	1	0	-	yes	-0.359,*	-0.011,ns	3	0	0	3
SETDB1	0.018605	0.00511041	3.85321	0.000148192	0.00136922	-0.282421	2	0	APOE	yes	-0.108,ns	-0.334,ns	3	0	0	3
ARAF	0.0186039	0.0227412	3.30524	0.00108785	0.00673368	-2.14932	5	NA	-	yes	0.567,***	0.275,ns	3	0	0	3
PSMB6	-0.0185284	-0.00567512	-4.06638	6.39975e-05	0.000670569	0.512522	1	0	PSEN1	NA	-0.020,ns	0.666,**	3	0	0	3
SIRT7	0.0184872	0.00510453	4.4298	1.41068e-05	0.00019592	1.95353	2	NA	-	yes	0.367,*	0.182,ns	3	0	0	3
PLEKHB2	0.0184699	0.0467947	4.28141	2.64753e-05	0.000321673	1.3523	8	0	-	yes	-0.321,*	-0.461,ns	3	0	0	3
ITGB2	0.0182447	0.00602505	4.54923	8.39745e-06	0.000129903	2.45015	NA	0	APOE	NA	0.125,ns	0.551,*	2	0	1	3
MED15	0.0182428	0.00513295	3.97282	9.29194e-05	0.00092741	0.158975	2	0	APOE	NA	NA	NA	2	0	1	3
DBNL	0.0177816	0.003118	3.51197	0.000527497	0.00373049	-1.47536	3	0	MAPT	NA	-0.262,ns	0.289,ns	2	0	1	3
SLC35C1	0.0177496	0.0764211	3.65536	0.00031291	0.00247221	-0.986167	2	21	NA	yes	0.141,ns	0.135,ns	3	0	0	3
WAS	0.0176435	0.00623507	3.23973	0.00135845	0.00799944	-2.35509	4	NA	-	yes	0.830,***	0.752,**	3	0	0	3
SLC7A7	0.0176023	0.00579761	3.34417	0.000951758	0.00605683	-2.02527	2	0	-	yes	0.723,***	0.735,**	3	0	0	3
EEF1B2	-0.0175546	-0.00651783	-4.46351	1.21983e-05	0.000175485	2.09258	4	0	-	yes	0.482,***	0.553,*	3	0	0	3
HCK	0.0174704	0.00658358	3.24676	0.00132666	0.00788587	-2.33318	2	0	APOE	NA	NA	NA	2	0	1	3
NLRP1	0.0173656	0.00467173	3.85644	0.000146357	0.00135653	-0.27066	5	0	PSEN2	NA	NA	NA	2	0	1	3
ARFGAP1	0.0172047	0.0827719	3.78128	0.000195159	0.00169004	-0.542104	3	0	-	yes	-0.475,**	-0.257,ns	3	0	0	3
SMARCE1	-0.0171851	0.00334107	-3.37812	0.000846175	0.00549251	-1.91597	0	0	APP,PSEN1,PSEN2,MAPT,APOE	yes	-0.347,*	-0.643,**	3	0	0	3
ESD	-0.0169085	-0.00606573	-5.33112	2.17937e-07	5.95988e-06	5.97046	3	2	-	NA	-0.649,***	-0.137,ns	3	0	0	3
UGP2	-0.0167617	-0.00416199	-3.2085	0.00150831	0.00865285	-2.45183	10	0	-	yes	0.395,**	0.363,ns	3	0	0	3
SNX14	-0.0165809	0.179207	-3.22344	0.00143479	0.0083269	-2.40565	2	0	-	yes	-0.482,***	-0.553,*	3	0	0	3
CYLD	0.0165695	0.0330298	4.90465	1.68569e-06	3.36112e-05	3.9935	2	0	PSEN2,APOE	NA	0.017,ns	-0.602,*	3	0	0	3
PIGT	0.0164777	0.0175186	3.55741	0.000447837	0.00329645	-1.32224	3	0	APOE	yes	-0.044,ns	0.024,ns	3	0	0	3
ADSL	-0.0163072	0.145689	-3.4956	0.000559333	0.00391799	-1.5301	1	0	-	yes	0.332,*	-0.214,ns	3	0	0	3
ASCC1	-0.0162524	-0.00355265	-3.25076	0.00130892	0.0078225	-2.32072	1	0	-	yes	-0.255,ns	0.715,**	3	0	0	3
AP1B1	0.0161549	0.00372591	3.63332	0.00033943	0.00263229	-1.06252	0	1	PSEN2,MAPT	yes	0.268,ns	-0.158,ns	3	0	0	3
P4HB	0.0161466	0.00555815	3.5489	0.000461841	0.0033548	-1.35106	NA	0	APOE	yes	0.532,***	0.448,ns	3	0	0	3
LAMP1	0.0160953	0.00523444	3.29712	0.00111842	0.00688915	-2.17503	1	0	-	NA	0.706,***	0.491,ns	2	0	1	3
CYBA	0.0160458	0.00468352	3.59652	0.000388471	0.00292529	-1.18906	1	0	-	yes	0.898,***	0.863,***	3	0	0	3
BLCAP	-0.0153211	-0.00494558	-4.84241	2.24788e-06	4.29773e-05	3.71627	1	1	-	NA	-0.375,*	-0.151,ns	3	0	0	3
LITAF	0.0153108	0.00496343	3.29203	0.00113801	0.00698676	-2.19112	2	0	-	yes	0.689,***	0.205,ns	3	0	0	3
PKD1	0.0150779	0.0105549	3.66051	0.000307004	0.00244084	-0.968277	2	0	PSEN1	no	-0.067,ns	-0.575,*	3	0	0	3
THADA	0.0149582	0.00230082	4.02636	7.51265e-05	0.000768937	0.360412	0	2	-	yes	0.330,*	0.048,ns	3	0	0	3
CDC42SE1	0.0149355	0.0605457	3.2373	0.00136958	0.00803823	-2.36264	1	0	-	yes	0.110,ns	0.630,*	3	0	0	3
FGFRL1	0.0146693	0.0285775	3.49988	0.000550837	0.00386461	-1.51581	7	0	-	yes	0.835,***	0.840,***	3	0	0	3
MED13L	-0.0144083	-0.00203377	-3.4447	0.000670138	0.00456738	-1.69877	2	2	PSEN1,APOE	NA	NA	NA	3	0	0	3
NEDD8	-0.0142764	-0.00102678	-5.04738	8.62187e-07	1.91349e-05	4.64025	2	0	APP,PSEN2	yes	-0.197,ns	0.246,ns	3	0	0	3
UBC	0.0140018	0.00339531	5.50205	9.2676e-08	2.91319e-06	6.79969	2	0	APP,PSEN1,PSEN2,MAPT,APOE	yes	0.253,ns	0.301,ns	3	0	0	3
PSME3	0.0138564	0.00455689	3.57786	0.000415813	0.00310386	-1.25278	1	0	-	yes	-0.364,*	-0.586,*	3	0	0	3
OSGEPL1	-0.0135952	0.128578	-3.34084	0.000962747	0.00610039	-2.03593	4	0	-	yes	-0.701,***	-0.392,ns	3	0	0	3
RPL3	-0.0135709	-0.000797508	-3.20251	0.00153878	0.00879175	-2.47031	2	0	-	yes	0.552,***	0.582,*	3	0	0	3
RPS6KA1	0.0132725	0.00442702	3.55233	0.000456151	0.00332715	-1.33946	1	0	-	yes	0.819,***	0.656,**	3	0	0	3
RFC2	-0.0130655	-0.00397535	-3.21009	0.00150033	0.00861666	-2.44693	4	0	-	yes	-0.040,ns	0.432,ns	2	0	1	3
SUGT1	-0.0126797	-0.00431804	-3.7462	0.000222873	0.00188206	-0.66717	1	1	APP,APOE	NA	-0.189,ns	-0.098,ns	3	0	0	3
DAD1	-0.012211	-0.00332726	-3.80562	0.000177885	0.00158074	-0.454744	2	1	-	NA	0.062,ns	0.582,*	3	0	0	3
POLR2G	-0.012041	-0.00330741	-3.33751	0.00097386	0.00615315	-2.04659	1	0	-	yes	-0.420,**	0.308,ns	3	0	0	3
NDUFA1	-0.112105	-0.0379116	-11.4111	1.46168e-24	6.45552e-21	44.9361	4	NA	-	yes	0.165,ns	0.384,ns	2	0	0	2
RPL23	-0.084667	0.178327	-6.62438	2.11788e-10	1.59891e-08	12.7312	0	0	-	yes	0.546,***	0.405,ns	2	0	0	2
MRPS18C	-0.0713727	-0.0216221	-7.89157	9.31243e-14	1.97311e-11	20.3247	NA	0	-	NA	-0.338,*	0.320,ns	1	0	1	2
RPS3A	-0.0697624	-0.0287255	-4.49861	1.04762e-05	0.000155785	2.23826	2	0	PSEN1	NA	0.078,ns	0.339,ns	2	0	0	2
ANXA1	-0.0687206	-0.0215618	-5.90626	1.13574e-08	4.91764e-07	8.84119	1	0	APP	NA	NA	NA	2	0	0	2
BEX2	-0.0667447	-0.02278	-7.20748	6.70477e-12	8.00314e-10	16.1178	0	NA	-	yes	-0.675,***	-0.458,ns	2	0	0	2
FCER1A	-0.0659123	-0.0283585	-4.38415	1.7152e-05	0.000230249	1.76668	NA	0	PSEN1,MAPT,APOE	NA	0.292,ns	0.367,ns	1	0	1	2
ZMAT2	-0.0654395	-0.0227578	-7.90345	8.6285e-14	1.95428e-11	20.3999	0	7	-	NA	-0.376,*	-0.151,ns	2	0	0	2
DPM1	-0.0647782	-0.0201991	-7.22901	5.88152e-12	7.11664e-10	16.2464	0	0	-	yes	-0.598,***	-0.698,**	2	0	0	2
HINT1	-0.0647084	-0.0100847	-4.60772	6.48845e-06	0.000105161	2.69744	1	0	-	NA	-0.393,**	0.296,ns	2	0	0	2
PSMC2	-0.0613934	0.0485111	-7.91686	7.91652e-14	1.88991e-11	20.4847	2	0	PSEN1,MAPT	NA	-0.062,ns	-0.027,ns	2	0	0	2
HIST1H2BJ	-0.0613271	0.0945765	-5.40867	1.48218e-07	4.27204e-06	6.34413	0	0	-	yes	0.609,***	0.806,***	2	0	0	2
S100A8	-0.0608677	-0.0201342	-5.50211	9.26474e-08	2.91319e-06	6.79999	1	0	-	NA	-0.041,ns	0.545,*	2	0	0	2
MRPL22	-0.0603639	0.230049	-7.89377	9.18231e-14	1.97311e-11	20.3386	0	0	-	yes	-0.552,***	0.108,ns	2	0	0	2
METAP2	-0.0592753	-0.0195758	-7.06394	1.59581e-11	1.76197e-09	15.2663	1	2	-	no	-0.120,ns	-0.285,ns	2	0	0	2
COX7A2	-0.0587777	-0.01661	-5.69072	3.52528e-08	1.29322e-06	7.73872	2	0	-	NA	-0.540,***	0.162,ns	2	0	0	2
NDUFB2	-0.0581877	-0.0220287	-6.14325	3.15964e-09	1.58574e-07	10.0888	0	0	-	yes	-0.360,*	0.337,ns	2	0	0	2
CPEB4	0.0573398	0.0140443	5.26041	3.08634e-07	7.8338e-06	5.63349	1	0	-	NA	-0.342,*	0.149,ns	2	0	0	2
EEF1E1	-0.0539754	0.0163897	-4.94386	1.4042e-06	2.85133e-05	4.16963	0	0	-	yes	-0.619,***	-0.329,ns	2	0	0	2
SH2D1A	-0.0531513	-0.0196157	-5.49691	9.51149e-08	2.96873e-06	6.77447	NA	NA	PSEN1	NA	NA	NA	1	0	1	2
SRP19	-0.0529943	-0.0190539	-7.70121	3.13257e-13	6.01522e-11	19.1302	1	0	-	NA	-0.402,**	0.041,ns	2	0	0	2
COMMD8	-0.0528893	-0.0188242	-4.39418	1.64327e-05	0.000222282	1.80762	1	0	-	yes	0.137,ns	0.009,ns	2	0	0	2
CEBPZ	-0.0512704	-0.0169282	-5.6063	5.44862e-08	1.86541e-06	7.31551	13	6	-	NA	NA	NA	2	0	0	2
GTF2B	-0.0501273	-0.0154901	-8.03533	3.68405e-14	1.01691e-11	21.2384	1	0	-	NA	0.040,ns	-0.362,ns	1	0	1	2
NET1	-0.0495833	-0.0122427	-5.22008	3.758e-07	9.29814e-06	5.44292	0	0	-	yes	0.402,**	0.237,ns	2	0	0	2
LSM5	-0.0494771	-0.0155324	-7.94887	6.44222e-14	1.58067e-11	20.6877	0	15	-	yes	-0.187,ns	0.425,ns	2	0	0	2
MDH1	-0.0493393	-0.0174445	-6.63059	2.04342e-10	1.55599e-08	12.7663	0	0	-	yes	-0.449,**	-0.361,ns	2	0	0	2
MRPL33	-0.0488254	-0.0153655	-9.03081	4.69766e-17	2.96389e-14	27.8163	1	0	-	NA	0.048,ns	0.662,**	2	0	0	2
PSMA3	-0.0486281	-0.0165732	-8.2516	8.97146e-15	3.16979e-12	22.631	0	1	PSEN1	no	-0.283,ns	0.269,ns	2	0	0	2
THBS1	0.0481289	0.163592	4.68666	4.56301e-06	7.85674e-05	3.03538	2	0	PSEN2,APOE	NA	NA	NA	2	0	0	2
RPL6	-0.047991	-0.0165549	-7.04724	1.76402e-11	1.92366e-09	15.1679	1	1	-	NA	NA	NA	2	0	0	2
SHKBP1	0.0473505	0.012003	4.90259	1.70195e-06	3.38588e-05	3.98426	0	0	-	yes	0.487,***	0.105,ns	2	0	0	2
TCEAL8	-0.0467099	-0.0152083	-7.43096	1.70125e-12	2.31187e-10	17.4656	0	NA	-	yes	-0.508,***	-0.240,ns	2	0	0	2
ATP6V1E1	-0.0463465	-0.014968	-9.23982	1.10347e-17	8.86084e-15	29.2483	0	0	-	yes	-0.534,***	-0.316,ns	2	0	0	2
COMMD3	-0.0461963	0.0116701	-5.57687	6.33445e-08	2.1194e-06	7.16916	1	0	-	yes	-0.167,ns	0.493,ns	2	0	0	2
APIP	-0.046084	-0.0160314	-5.39283	1.6042e-07	4.49837e-06	6.26743	3	0	-	NA	0.061,ns	0.664,**	2	0	0	2
UCHL3	-0.0458905	-0.0153123	-8.1809	1.42689e-14	4.50134e-12	22.1734	1	0	-	no	-0.436,**	-0.014,ns	2	0	0	2
RPL5	-0.0449491	0.00140015	-5.70398	3.29084e-08	1.2265e-06	7.80564	0	0	-	yes	0.536,***	0.435,ns	2	0	0	2
DGKQ	0.0448956	0.103379	5.40832	1.48479e-07	4.27204e-06	6.34243	0	0	-	yes	-0.218,ns	-0.711,**	2	0	0	2
LY96	-0.0448492	-0.0129072	-3.26055	0.00126634	0.00767715	-2.29012	NA	0	PSEN2,APOE	NA	0.630,***	0.804,***	2	0	0	2
CWF19L2	-0.0443919	-0.0125286	-6.60051	2.42959e-10	1.78838e-08	12.5968	0	3	-	NA	0.301,*	-0.191,ns	2	0	0	2
GNL3	-0.0443292	-0.0136797	-6.86908	5.08778e-11	4.83229e-09	14.1288	1	0	-	NA	0.368,*	0.328,ns	2	0	0	2
SNTB2	0.0441242	0.0146438	8.04372	3.48914e-14	9.94181e-12	21.292	1	0	-	yes	0.236,ns	-0.187,ns	2	0	0	2
IGBP1	-0.0438266	-0.0139011	-7.73873	2.46981e-13	4.95815e-11	19.3642	1	NA	-	NA	0.584,***	0.423,ns	2	0	0	2
ANAPC10	-0.0438255	-0.0164378	-5.03789	9.01911e-07	1.97682e-05	4.59676	0	2	-	NA	-0.441,**	-0.845,***	2	0	0	2
RPL24	-0.0432109	-0.0143414	-6.57825	2.76063e-10	1.98249e-08	12.4717	0	0	-	yes	0.368,*	0.508,ns	2	0	0	2
SLC26A8	0.0431841	0.0181089	3.86384	0.000142233	0.00133088	-0.243671	1	0	-	NA	-0.351,*	-0.267,ns	2	0	0	2
VPS29	-0.0431139	-0.0134206	-5.38515	1.66674e-07	4.62967e-06	6.23035	2	0	NA	NA	-0.379,*	0.384,ns	2	0	0	2
GNL2	-0.0428461	-0.0139399	-8.52153	1.49558e-15	6.2907e-13	24.3985	0	0	-	yes	-0.137,ns	-0.343,ns	1	0	1	2
HDDC2	-0.0427259	-0.012749	-5.84099	1.60554e-08	6.62696e-07	8.50403	51	1	-	NA	NA	NA	2	0	0	2
ANAPC13	-0.0426781	-0.0122314	-6.49939	4.33052e-10	2.80886e-08	12.0311	2	0	-	NA	0.360,*	0.509,ns	2	0	0	2
CKS1B	-0.042576	-0.0145619	-6.61742	2.20451e-10	1.65021e-08	12.692	2	0	-	NA	NA	NA	1	0	1	2
ZCCHC7	-0.0422328	-0.0143955	-5.7211	3.01055e-08	1.1413e-06	7.89222	2	0	-	yes	0.207,ns	-0.426,ns	2	0	0	2
TRAT1	-0.0408043	-0.0154097	-4.22848	3.30085e-05	0.000384038	1.1421	3	0	MAPT	NA	NA	NA	2	0	0	2
COX6C	-0.0403929	-0.014287	-4.77804	3.01849e-06	5.60133e-05	3.43259	1	0	-	yes	-0.141,ns	-0.058,ns	2	0	0	2
NCK1	-0.0402236	-0.0107615	-4.95177	1.35314e-06	2.75399e-05	4.20534	1	0	APOE	NA	NA	NA	2	0	0	2
HSPH1	-0.0401006	-0.0138342	-5.33839	2.10237e-07	5.76714e-06	6.00532	1	0	MAPT,APOE	NA	NA	NA	2	0	0	2
LXN	-0.0400299	-0.0100573	-4.95889	1.30882e-06	2.68856e-05	4.23746	0	0	-	yes	0.550,***	0.805,***	2	0	0	2
MRPL17	-0.0397245	-0.013816	-6.50518	4.19027e-10	2.74168e-08	12.0633	NA	0	-	yes	0.073,ns	0.571,*	2	0	0	2
MYL6	-0.0394402	-0.0125609	-6.37923	8.5397e-10	5.06249e-08	11.3669	0	0	-	yes	-0.105,ns	0.578,*	2	0	0	2
CKLF	-0.0390994	-0.0104163	-5.0228	9.6871e-07	2.10754e-05	4.52779	0	0	-	yes	0.535,***	0.691,**	2	0	0	2
ADAM8	0.0384192	0.0141307	5.53706	7.75947e-08	2.50637e-06	6.97211	3	0	-	yes	0.291,ns	0.049,ns	2	0	0	2
ZNF17	-0.0377536	-0.0118558	-4.29805	2.4692e-05	0.000306758	1.41881	1	1	-	NA	NA	NA	2	0	0	2
GNB4	-0.0375998	-0.00939996	-5.1625	4.96829e-07	1.19577e-05	5.17287	0	0	-	yes	-0.437,**	-0.792,***	2	0	0	2
MRPL13	-0.0375176	-0.0164576	-4.14205	4.71008e-05	0.000514903	0.803746	0	0	-	yes	0.004,ns	0.519,*	2	0	0	2
SYF2	-0.0373406	0.0947283	-6.19755	2.34521e-09	1.24043e-07	10.3799	1	0	-	NA	0.250,ns	0.365,ns	1	0	1	2
STX8	-0.0371795	-0.0133064	-6.7332	1.12789e-10	9.3987e-09	13.3484	2	0	-	NA	-0.155,ns	0.344,ns	1	0	1	2
REC8	0.0368377	0.0111184	4.89306	1.77888e-06	3.50733e-05	3.94166	4	0	MAPT	NA	NA	NA	2	0	0	2
CISD1	-0.0364146	0.0933819	-5.41837	1.41199e-07	4.14356e-06	6.39118	5	6	-	NA	NA	NA	2	0	0	2
ARHGAP4	0.0363154	0.00913875	6.14929	3.05694e-09	1.55183e-07	10.1211	2	NA	NA	NA	0.789,***	0.670,**	2	0	0	2
RAB24	0.0362792	0.0127469	5.40063	1.54297e-07	4.38233e-06	6.30516	1	0	-	NA	-0.319,*	0.207,ns	2	0	0	2
PCM1	-0.0360414	-0.00599988	-6.34737	1.02096e-09	5.89419e-08	11.1923	1	0	MAPT	NA	0.251,ns	-0.156,ns	2	0	0	2
EIF2A	-0.0360295	0.0943674	-4.72115	3.90682e-06	6.9295e-05	3.18456	1	0	APOE	NA	NA	NA	2	0	0	2
OCIAD2	-0.0358509	-0.0119376	-5.94892	9.04458e-09	3.95499e-07	9.06307	2	0	PSEN2	NA	-0.152,ns	-0.007,ns	2	0	0	2
PCMT1	-0.0358202	-0.00969299	-4.98405	1.16302e-06	2.44594e-05	4.35138	0	0	-	yes	-0.512,***	-0.630,*	2	0	0	2
GTF2F2	-0.0357913	-0.00959786	-6.17704	2.62529e-09	1.37214e-07	10.2697	0	0	-	yes	0.076,ns	0.782,***	2	0	0	2
PLCB2	0.035724	0.016913	4.64505	5.49649e-06	9.21262e-05	2.85665	0	0	PSEN2	NA	0.762,***	0.842,***	2	0	0	2
GLRX	-0.0356259	-0.0110245	-3.83932	0.000156335	0.00142361	-0.332919	1	0	-	yes	-0.167,ns	-0.478,ns	2	0	0	2
CCT2	-0.0355269	-0.0122455	-5.04215	8.8386e-07	1.94207e-05	4.61628	0	0	MAPT	yes	0.002,ns	0.062,ns	2	0	0	2
HAT1	-0.0354919	-0.0116883	-5.46881	1.09609e-07	3.36173e-06	6.63683	1	0	-	NA	-0.369,*	0.201,ns	2	0	0	2
SLC35A1	-0.0354575	0.0349312	-3.73097	0.000236026	0.00196495	-0.721134	0	0	-	yes	-0.316,*	-0.056,ns	2	0	0	2
MTIF3	-0.0353179	-0.0129508	-6.69679	1.39365e-10	1.09911e-08	13.1411	3	11	-	NA	NA	NA	2	0	0	2
MYO9B	0.035121	0.0104372	4.35316	1.95678e-05	0.000255684	1.64081	4	0	-	NA	0.610,***	0.550,*	2	0	0	2
CPT1B	0.0350737	0.00839402	4.55419	8.21667e-06	0.000127553	2.471	1	0	-	yes	-0.094,ns	0.201,ns	2	0	0	2
TSPAN32	0.0348512	0.0350802	5.52032	8.4479e-08	2.68418e-06	6.88958	3	0	-	NA	0.705,***	0.653,**	2	0	0	2
H2AFZ	-0.0344115	-0.0108767	-6.25681	1.6906e-09	9.37022e-08	10.6995	1	0	-	NA	-0.390,**	0.361,ns	2	0	0	2
LRP3	0.034248	0.162434	4.56339	7.89106e-06	0.000123804	2.50976	3	0	-	NA	NA	NA	1	1	0	2
MRPL42	-0.034124	-0.0134327	-5.21474	3.857e-07	9.51644e-06	5.41776	1	2	-	NA	NA	NA	2	0	0	2
EML4	-0.034121	0.00045847	-5.00567	1.05039e-06	2.24651e-05	4.44966	0	5	-	yes	0.035,ns	-0.439,ns	2	0	0	2
RB1CC1	-0.0338863	-0.00905704	-3.17869	0.00166557	0.00936473	-2.5434	1	1	-	NA	NA	NA	2	0	0	2
CLCN7	0.0333258	0.0688668	4.7966	2.77342e-06	5.2012e-05	3.51405	2	0	-	yes	0.172,ns	0.203,ns	2	0	0	2
NUP37	-0.0333007	-0.0107198	-6.25601	1.69809e-09	9.37022e-08	10.6952	1	0	PSEN2	NA	NA	NA	2	0	0	2
MRPL36	-0.0332064	-0.0117891	-6.04618	5.35889e-09	2.53899e-07	9.57338	1	0	-	NA	-0.002,ns	0.562,*	2	0	0	2
DNAJC15	-0.0330282	-0.0112661	-4.46914	1.19049e-05	0.000172954	2.11589	26	0	-	NA	-0.413,**	0.074,ns	2	0	0	2
EBNA1BP2	-0.032977	-0.00465839	-6.25016	1.75401e-09	9.505e-08	10.6635	0	0	-	yes	-0.460,**	-0.529,*	2	0	0	2
FRAT1	0.0329271	0.0605044	4.41538	1.50078e-05	0.000206486	1.89433	1	0	-	NA	-0.444,**	-0.517,*	2	0	0	2
DUSP1	0.0326294	0.028229	3.42059	0.00072949	0.00489262	-1.77786	0	0	PSEN2	no	-0.366,*	-0.604,*	2	0	0	2
LEPROTL1	-0.0325624	-0.00927569	-3.5773	0.000416662	0.00310581	-1.25469	2	0	-	NA	-0.149,ns	-0.689,**	2	0	0	2
TBXAS1	0.0325345	0.0105292	5.17049	4.78028e-07	1.16001e-05	5.21017	0	0	-	yes	0.829,***	0.854,***	2	0	0	2
FANCG	0.0325099	0.00748613	5.40584	1.5033e-07	4.28498e-06	6.33041	1	0	-	yes	-0.185,ns	-0.035,ns	2	0	0	2
MZF1	0.0324922	0.156951	5.43415	1.30472e-07	3.89344e-06	6.46781	1	0	-	NA	-0.352,*	0.150,ns	2	0	0	2
VAMP8	-0.0324262	-0.0127657	-4.67981	4.70533e-06	7.99273e-05	3.00588	2	0	-	no	0.714,***	0.779,***	2	0	0	2
SLC12A9	0.0322154	0.0237846	4.86535	2.02234e-06	3.926e-05	3.81809	1	0	-	NA	0.565,***	0.462,ns	2	0	0	2
WBP4	-0.0320558	0.00631181	-5.41103	1.46484e-07	4.25624e-06	6.35554	1	0	-	NA	-0.454,**	-0.077,ns	2	0	0	2
ITGB3BP	-0.0320427	-0.0102248	-3.56361	0.000437901	0.0032314	-1.30124	7	0	APP,PSEN1,PSEN2,MAPT	NA	NA	NA	2	0	0	2
ANKMY2	-0.0319412	-0.0100533	-4.39102	1.66561e-05	0.000224273	1.79472	0	0	-	yes	-0.250,ns	-0.743,**	2	0	0	2
LTB4R	0.0319162	0.0116577	4.3537	1.95232e-05	0.00025548	1.64299	4	0	APP	NA	NA	NA	2	0	0	2
POMP	-0.0316068	-0.00923888	-8.20675	1.20455e-14	3.94068e-12	22.3404	5	0	PSEN1	NA	NA	NA	2	0	0	2
ZNHIT3	-0.0315976	-0.0122265	-4.95293	1.34582e-06	2.74542e-05	4.21057	0	0	-	yes	-0.551,***	-0.088,ns	2	0	0	2
VPS36	-0.031509	0.0532957	-3.46909	0.000614692	0.00425515	-1.61821	1	14	-	NA	NA	NA	2	0	0	2
GHRL	0.0314786	0.00975841	3.61213	0.0003669	0.00279623	-1.13551	0	0	-	NA	0.013,ns	0.515,*	1	0	1	2
UBE2V2	-0.0313652	-0.0119413	-6.1722	2.69596e-09	1.40079e-07	10.2438	3	1	-	NA	NA	NA	2	0	0	2
ARHGAP9	0.0312325	0.011461	4.34383	2.03569e-05	0.00026521	1.60306	1	0	-	NA	0.801,***	0.736,**	2	0	0	2
UNC13D	0.0312152	0.0105658	4.71433	4.0288e-06	7.07483e-05	3.15501	2	0	-	NA	0.587,***	0.732,**	2	0	0	2
MICAL1	0.0310789	0.00994769	5.20144	4.11443e-07	1.01233e-05	5.35525	5	0	-	NA	0.530,***	0.082,ns	2	0	0	2
PTPN4	-0.031036	-0.0118652	-4.20882	3.58065e-05	0.000408102	1.06461	1	0	-	NA	NA	NA	1	0	1	2
HSPA1L	0.0308187	0.00999943	5.31955	2.30757e-07	6.23326e-06	5.91509	0	0	-	yes	-0.141,ns	-0.271,ns	1	1	0	2
RPL27	-0.0307481	-0.0119049	-3.5528	0.000455373	0.00332422	-1.33786	2	0	-	NA	0.504,***	0.631,*	2	0	0	2
RCN1	-0.0306921	-0.0070128	-4.32913	2.16622e-05	0.000277597	1.54373	1	1	-	NA	NA	NA	2	0	0	2
OSM	0.0306178	0.0478626	3.78788	0.000190325	0.00165467	-0.518468	NA	1	-	NA	0.796,***	0.838,***	2	0	0	2
MCEE	-0.0304523	-0.00913224	-4.18076	4.01959e-05	0.000448863	0.954536	0	1	-	no	0.058,ns	0.696,**	2	0	0	2
MYBPC3	0.0301881	0.208232	5.67624	3.79978e-08	1.38692e-06	7.66581	1	9	-	no	-0.070,ns	0.028,ns	2	0	0	2
AVIL	0.0300503	0.0121168	3.33012	0.000998915	0.00628449	-2.07018	0	0	-	yes	0.547,***	0.149,ns	2	0	0	2
TRIP4	-0.0299096	-0.00755637	-6.60696	2.34116e-10	1.73777e-08	12.6331	21	5	-	NA	-0.181,ns	0.024,ns	2	0	0	2
SLC16A5	0.0298588	0.093349	4.28614	2.59564e-05	0.000316675	1.37118	2	13	-	NA	NA	NA	2	0	0	2
CTRL	0.0298315	0.00962191	4.27815	2.68396e-05	0.000325205	1.33927	3	0	-	yes	-0.080,ns	-0.029,ns	2	0	0	2
NFAT5	0.0297909	0.011004	5.97993	7.65958e-09	3.43437e-07	9.22508	2	0	-	yes	0.093,ns	-0.194,ns	2	0	0	2
DNAJA2	-0.0297162	-0.00912938	-4.91814	1.58323e-06	3.18557e-05	4.05394	2	0	-	NA	-0.330,*	0.104,ns	2	0	0	2
SOS2	0.0296141	0.00475787	3.85829	0.000145317	0.00134972	-0.263923	0	0	APP,APOE	NA	NA	NA	1	1	0	2
LRRC3	0.0295035	0.119589	3.87742	0.000134957	0.00127494	-0.194064	3	0	-	yes	0.222,ns	0.300,ns	2	0	0	2
TLR5	0.029426	0.0102445	3.37416	0.000857921	0.00554354	-1.92879	2	0	-	NA	NA	NA	1	0	1	2
NXF1	0.0294154	0.00813102	6.86389	5.24591e-11	4.92948e-09	14.0987	1	0	-	yes	-0.107,ns	0.503,ns	2	0	0	2
TBC1D2	0.0294034	0.00863	4.64105	5.59538e-06	9.3429e-05	2.83954	2	3	-	NA	NA	NA	2	0	0	2
SMC3	-0.0291279	-0.0104564	-5.60469	5.49377e-08	1.87361e-06	7.30749	5	0	PSEN2	NA	NA	NA	2	0	0	2
TRAPPC4	-0.0291088	0.136684	-6.70562	1.32402e-10	1.06318e-08	13.1913	0	0	APOE	NA	-0.330,*	0.111,ns	2	0	0	2
GRPEL2	-0.0290388	0.124923	-3.59944	0.000384346	0.0028967	-1.17905	4	0	-	NA	-0.386,**	-0.033,ns	2	0	0	2
PLEKHM1	0.028883	0.0072134	4.21673	3.46554e-05	0.000397547	1.09572	0	0	-	yes	0.140,ns	0.448,ns	1	0	1	2
KATNB1	0.0288793	0.00609853	5.42663	1.35478e-07	4.01571e-06	6.43129	4	0	-	NA	-0.183,ns	-0.046,ns	1	0	1	2
GPR65	-0.0288721	-0.00792503	-3.2245	0.00142971	0.0083083	-2.40237	0	0	APP	NA	0.480,***	0.593,*	2	0	0	2
RTN2	0.0288528	0.0057442	3.91967	0.000114494	0.00111031	-0.0386341	0	2	-	no	-0.544,***	-0.658,**	2	0	0	2
AIM2	-0.0288415	-0.00643036	-3.26897	0.00123075	0.00748708	-2.26372	5	0	-	yes	0.146,ns	0.474,ns	2	0	0	2
HMGN1	-0.0287555	-0.0102304	-4.58478	7.1814e-06	0.000113924	2.60011	1	0	-	NA	0.548,***	0.302,ns	2	0	0	2
NDUFB6	-0.0287534	-0.00928553	-5.5423	7.55555e-08	2.45361e-06	6.99796	1	0	-	NA	-0.331,*	-0.067,ns	2	0	0	2
GFOD1	0.0286765	0.0696853	3.48702	0.00057671	0.00402694	-1.55868	1	0	-	yes	0.171,ns	-0.348,ns	2	0	0	2
DLD	-0.0286351	-0.00926942	-4.39833	1.61438e-05	0.000219044	1.82458	0	0	-	NA	-0.115,ns	-0.248,ns	0	1	1	2
RARS	-0.0285667	-0.0104642	-5.86575	1.40837e-08	5.92387e-07	8.63162	NA	0	-	NA	-0.481,***	-0.243,ns	1	0	1	2
SCAP	0.028541	0.00780345	4.03041	7.3921e-05	0.000759237	0.375753	1	0	-	NA	0.035,ns	0.409,ns	1	0	1	2
GAA	0.0284974	0.100003	3.82602	0.000164525	0.00148213	-0.381104	NA	0	-	yes	-0.230,ns	-0.034,ns	1	0	1	2
CPSF1	0.0284652	0.177391	4.19317	3.8195e-05	0.000430327	1.00313	15	0	-	yes	-0.179,ns	-0.488,ns	2	0	0	2
PISD	0.028424	0.0560424	3.49687	0.000556789	0.00390327	-1.52585	1	0	PSEN2,MAPT	NA	NA	NA	2	0	0	2
PPA2	-0.0284068	0.0271205	-4.44567	1.3175e-05	0.000185902	2.01889	0	0	-	yes	-0.483,***	-0.152,ns	2	0	0	2
UFM1	-0.0283861	0.00532941	-3.26787	0.00123536	0.00750477	-2.26718	336	9	-	NA	NA	NA	2	0	0	2
SDF4	-0.0283613	0.110539	-5.64853	4.38475e-08	1.54922e-06	7.52661	0	0	-	yes	-0.263,ns	-0.799,***	2	0	0	2
LZTR1	0.0283185	0.0805516	4.61148	6.38144e-06	0.000103807	2.71339	4	0	-	yes	0.124,ns	-0.005,ns	2	0	0	2
SELPLG	0.0283156	0.0107193	4.32421	2.21168e-05	0.000280979	1.5239	11	0	-	NA	NA	NA	1	0	1	2
PNN	-0.0282734	-0.00441513	-4.24768	3.04788e-05	0.000361854	1.21806	1	0	-	NA	NA	NA	1	0	1	2
MON1B	0.0281777	0.0063815	3.68473	0.000280602	0.00227808	-0.883806	2	1	-	NA	-0.157,ns	0.438,ns	2	0	0	2
SRRM2	0.0280891	0.00822632	4.68055	4.6897e-06	7.98152e-05	3.00908	1	0	-	yes	0.198,ns	-0.512,ns	2	0	0	2
POR	0.0279255	0.048349	4.23054	3.27277e-05	0.000381881	1.15024	0	0	-	yes	0.016,ns	0.219,ns	1	0	1	2
STAT2	0.0278748	0.0226226	3.64841	0.000321057	0.00251856	-1.01029	0	0	-	yes	0.632,***	-0.249,ns	2	0	0	2
ARL6IP5	-0.0278603	-0.00770755	-3.54046	0.000476146	0.00343892	-1.3796	1	0	-	yes	-0.085,ns	0.033,ns	2	0	0	2
ABHD4	0.0278133	0.220942	4.55682	8.12235e-06	0.000126534	2.48207	0	0	-	yes	0.694,***	0.439,ns	2	0	0	2
CENPN	-0.0278022	0.133504	-4.69458	4.40348e-06	7.64736e-05	3.06957	1	0	PSEN2	NA	NA	NA	2	0	0	2
SCFD1	-0.0277756	-0.0081912	-7.49761	1.12462e-12	1.6589e-10	17.8726	5	2	-	NA	NA	NA	2	0	0	2
COMMD1	-0.0277296	-0.00874623	-6.20547	2.24514e-09	1.2019e-07	10.4224	0	1	-	no	-0.100,ns	0.556,*	2	0	0	2
SETMAR	-0.0275958	0.0867342	-4.89629	1.75245e-06	3.47071e-05	3.95608	2	0	-	no	-0.411,**	0.115,ns	2	0	0	2
NLRX1	0.0275766	0.00796802	3.96807	9.4676e-05	0.000941749	0.141239	1	0	-	NA	0.152,ns	0.627,*	2	0	0	2
KIAA0556	0.027525	0.0835993	4.75013	3.42675e-06	6.24032e-05	3.31059	2	1	-	NA	NA	NA	2	0	0	2
SLC30A9	-0.0274905	-0.00912849	-3.91128	0.000118307	0.00114333	-0.0696128	17	0	-	yes	0.052,ns	-0.413,ns	2	0	0	2
LMNB1	-0.0274806	-0.00482423	-3.502	0.000546673	0.00384149	-1.50872	0	0	APP	NA	-0.434,**	-0.563,*	2	0	0	2
BNIP3	-0.0274109	0.0885956	-4.33048	2.15396e-05	0.000277597	1.54915	3	0	-	NA	NA	NA	1	0	1	2
CD3G	-0.0273865	0.305036	-3.33827	0.000971298	0.00614135	-2.04414	2	0	-	NA	0.536,***	0.380,ns	2	0	0	2
SIPA1	0.0272053	0.00765762	4.90597	1.67544e-06	3.34822e-05	3.99939	1	0	-	NA	0.523,***	0.726,**	2	0	0	2
SPSB3	0.0271424	0.0052733	4.89375	1.77321e-06	3.50397e-05	3.94473	5	0	-	yes	-0.031,ns	-0.226,ns	2	0	0	2
PSTPIP1	0.0270941	0.0403597	3.97032	9.38406e-05	0.000934491	0.149633	3	0	-	NA	0.596,***	0.718,**	2	0	0	2
SLC35B3	-0.027053	0.218756	-3.32991	0.000999644	0.0062846	-2.07086	3	0	-	yes	-0.206,ns	0.460,ns	2	0	0	2
INSIG2	-0.0270087	-0.00734337	-3.25866	0.00127442	0.00769782	-2.296	3	1	-	no	-0.290,ns	-0.347,ns	2	0	0	2
RGS14	0.0269701	0.00894536	5.2998	2.54359e-07	6.80833e-06	5.82077	3	0	-	yes	-0.061,ns	0.301,ns	2	0	0	2
RAD21	-0.0268166	-0.00751842	-4.00555	8.16187e-05	0.000830573	0.281834	1	0	PSEN2	NA	0.088,ns	0.346,ns	2	0	0	2
SPAG7	-0.0267169	-0.0102382	-5.40577	1.50384e-07	4.28498e-06	6.33006	1	0	-	yes	0.016,ns	0.383,ns	2	0	0	2
CEBPD	0.0265744	0.0099993	4.20108	3.69696e-05	0.000419194	1.03417	1	0	-	NA	NA	NA	1	0	1	2
ETFA	-0.0265619	-0.00931299	-4.73079	3.74036e-06	6.70154e-05	3.22641	0	0	PSEN1	yes	0.048,ns	0.363,ns	2	0	0	2
DAB2	0.026538	0.00343339	3.51999	0.000512534	0.00364216	-1.44846	4	0	APP	no	0.243,ns	0.047,ns	2	0	0	2
RABL3	-0.0265035	0.0899275	-5.27106	2.92946e-07	7.52208e-06	5.68399	1	0	-	yes	-0.271,ns	-0.509,ns	2	0	0	2
RHOT2	0.0264675	0.00599284	5.30258	2.50904e-07	6.73626e-06	5.83401	1	0	-	yes	-0.041,ns	-0.411,ns	2	0	0	2
PSMG1	-0.026465	-0.00923834	-3.94484	0.000103742	0.00101781	0.0546682	2	1	-	NA	NA	NA	2	0	0	2
STRN4	0.0264099	0.106361	4.00125	8.30248e-05	0.000842941	0.265644	1	0	-	yes	-0.147,ns	-0.233,ns	2	0	0	2
NAE1	-0.0263737	-0.00893352	-4.43996	1.35032e-05	0.000189625	1.99535	0	0	APP	NA	NA	NA	1	0	1	2
UBL5	-0.0263733	-0.0083787	-5.39454	1.59055e-07	4.48859e-06	6.27572	1	0	-	NA	-0.339,*	0.472,ns	2	0	0	2
ITPK1	0.0263004	0.108414	3.45692	0.000641797	0.00439798	-1.65847	1	0	-	NA	0.511,***	0.534,*	2	0	0	2
RPS4X	-0.0262373	0.141927	-4.97461	1.21577e-06	2.53277e-05	4.30859	0	NA	-	yes	0.648,***	0.639,*	2	0	0	2
DOK3	0.0261644	0.00703189	4.29393	2.51223e-05	0.000309745	1.40233	1	0	-	yes	0.171,ns	-0.146,ns	2	0	0	2
TAF7	-0.0261517	-0.0087691	-3.41854	0.000734778	0.00491689	-1.78458	1	0	-	NA	-0.188,ns	-0.532,*	2	0	0	2
PDCD10	-0.026065	-0.00880414	-4.3096	2.3521e-05	0.000294697	1.46516	1	0	-	NA	-0.484,***	-0.711,**	2	0	0	2
CPEB3	0.0259913	0.222931	4.12748	4.99815e-05	0.000542367	0.747313	1	0	-	NA	-0.179,ns	-0.743,**	2	0	0	2
BUD31	-0.0259624	-0.00767837	-6.66448	1.68043e-10	1.30204e-08	12.9578	0	0	PSEN1	NA	-0.436,**	0.351,ns	2	0	0	2
TTYH3	0.0259617	0.100064	3.79712	0.000183745	0.00161597	-0.485301	2	0	-	NA	-0.488,***	-0.823,***	2	0	0	2
RABGGTB	-0.0259559	-0.00795701	-4.50664	1.01163e-05	0.000151968	2.27175	0	0	-	yes	-0.361,*	-0.288,ns	2	0	0	2
NSFL1C	0.0258787	0.00733866	4.45137	1.28554e-05	0.00018256	2.04238	6	0	-	yes	-0.224,ns	-0.334,ns	2	0	0	2
RNF31	0.0258558	0.00632806	4.18527	3.94566e-05	0.000442866	0.972203	2	0	-	yes	0.170,ns	0.264,ns	2	0	0	2
THOC3	-0.0258447	-0.0102961	-4.27515	2.71788e-05	0.000328864	1.3273	NA	0	-	yes	-0.365,*	0.154,ns	2	0	0	2
SLC15A4	0.0258291	0.00984792	4.39132	1.66346e-05	0.000224273	1.79595	0	0	-	yes	0.594,***	0.567,*	2	0	0	2
TOM1	0.0257913	0.00694152	4.12283	5.09348e-05	0.000550174	0.729356	0	0	-	NA	0.353,*	0.024,ns	1	0	1	2
TUBGCP2	0.0257854	0.0638226	5.12845	5.8539e-07	1.38255e-05	5.01429	2	0	MAPT	NA	-0.011,ns	0.156,ns	2	0	0	2
CFLAR	0.0257686	0.0119931	3.616	0.000361738	0.00277123	-1.12222	0	0	APP,PSEN2	NA	NA	NA	1	0	1	2
TRPT1	0.0257171	0.00542433	5.65222	4.30202e-08	1.52609e-06	7.54513	1	0	NA	yes	-0.270,ns	0.087,ns	2	0	0	2
MFN2	0.0257104	0.298116	3.41076	0.000755076	0.00501472	-1.80996	0	0	-	yes	-0.263,ns	-0.680,**	2	0	0	2
MYO1G	0.0256245	0.00743412	3.828	0.000163278	0.00147317	-0.373923	0	0	-	yes	0.731,***	0.809,***	2	0	0	2
TIMM23	-0.0255923	-0.00821855	-6.45922	5.43929e-10	3.40747e-08	11.8081	1	0	-	NA	-0.028,ns	0.564,*	2	0	0	2
SMARCC2	0.0255313	0.00273063	3.4724	0.000607512	0.00421536	-1.60725	2	0	APP,PSEN1,MAPT,APOE	NA	NA	NA	2	0	0	2
CCDC25	-0.0254833	0.0363288	-4.95689	1.32114e-06	2.70131e-05	4.22842	2	2	-	NA	NA	NA	2	0	0	2
UAP1L1	0.0254494	-5.76552e-06	3.25191	0.00130383	0.00780798	-2.31712	0	0	-	yes	0.734,***	0.804,***	2	0	0	2
NICN1	0.0253678	0.100776	4.48208	1.12557e-05	0.000165428	2.16955	1	0	NA	yes	-0.176,ns	0.090,ns	2	0	0	2
FASN	0.0253191	0.00481502	3.67938	0.000286244	0.00231115	-0.902513	1	0	PSEN2	NA	-0.144,ns	0.406,ns	2	0	0	2
IMPA2	0.0253051	0.00483549	3.26818	0.00123405	0.00750195	-2.26619	3	0	-	yes	0.000,ns	-0.304,ns	2	0	0	2
SLC15A3	0.0252536	0.00613305	3.76504	0.00020756	0.00177481	-0.600143	2	0	-	NA	0.890,***	0.818,***	2	0	0	2
TBKBP1	0.0251868	0.0812906	3.61508	0.000362959	0.00277818	-1.12538	0	1	-	yes	-0.097,ns	0.241,ns	2	0	0	2
MRPS23	-0.0251201	-0.00774305	-4.99238	1.11827e-06	2.36308e-05	4.38923	2	0	-	NA	-0.426,**	-0.038,ns	2	0	0	2
PDHB	-0.0250681	-0.00750397	-5.46268	1.13047e-07	3.44326e-06	6.60687	2	0	-	NA	-0.393,**	-0.460,ns	2	0	0	2
MNT	0.025054	0.124839	4.73933	3.59856e-06	6.48695e-05	3.26356	2	0	-	no	-0.143,ns	-0.569,*	2	0	0	2
CASC3	0.0249413	0.00665878	3.19786	0.00156283	0.00889502	-2.48463	2	0	-	yes	0.223,ns	-0.263,ns	2	0	0	2
AGTRAP	0.0248882	0.00972643	4.23919	3.15729e-05	0.000371844	1.18446	3	0	-	NA	0.391,**	0.459,ns	2	0	0	2
BRI3	0.0247589	0.141156	4.60495	6.5688e-06	0.000106151	2.68563	2	0	-	NA	0.635,***	0.850,***	2	0	0	2
MAP4K2	0.0247423	0.127264	4.55779	8.0878e-06	0.000126442	2.48616	1	0	-	no	-0.033,ns	-0.721,**	2	0	0	2
TOP3B	0.0247011	0.0702489	4.25484	2.95833e-05	0.000353599	1.24648	5	6	-	NA	0.289,ns	0.376,ns	2	0	0	2
MYO1F	0.0246536	0.0091185	3.26724	0.00123799	0.00751559	-2.26915	2	0	-	NA	0.876,***	0.799,***	2	0	0	2
GDPD3	0.0246175	0.00966338	4.3368	2.09717e-05	0.000271617	1.57465	2	0	-	NA	0.717,***	0.864,***	2	0	0	2
ZC3H12A	0.0245307	0.00735234	3.8826	0.000132273	0.00125362	-0.175089	20	0	NA	NA	-0.077,ns	0.518,*	2	0	0	2
RXRA	0.0245118	0.0062887	4.03378	7.2932e-05	0.000750924	0.388527	0	36	-	NA	-0.191,ns	0.088,ns	1	1	0	2
SSH2	0.0244683	0.0317442	3.23034	0.001402	0.00817956	-2.38428	2	0	-	NA	0.065,ns	0.693,**	2	0	0	2
FHOD1	0.0243943	0.0823473	4.11839	5.18635e-05	0.000556164	0.712185	NA	0	-	yes	0.760,***	0.399,ns	2	0	0	2
CALCOCO1	0.0243739	0.0146835	3.3871	0.00082014	0.00536217	-1.8869	4	0	PSEN2,MAPT	NA	NA	NA	2	0	0	2
GMIP	0.0243274	0.00951059	3.48371	0.000583564	0.00406837	-1.56971	1	0	-	NA	0.586,***	0.651,**	2	0	0	2
KIF13B	0.0242766	0.110629	4.3058	2.38999e-05	0.00029838	1.44992	3	1	-	NA	NA	NA	2	0	0	2
RPL12	-0.0242256	-0.00907917	-5.66033	4.1257e-08	1.48317e-06	7.58581	0	0	-	yes	0.650,***	0.693,**	2	0	0	2
AHSA1	-0.0242097	-0.00767826	-5.89369	1.21433e-08	5.18171e-07	8.77602	1	0	-	yes	-0.241,ns	-0.446,ns	2	0	0	2
DYNLT1	-0.0242015	-0.00587393	-3.61294	0.000365817	0.00279279	-1.13273	1	0	PSEN2,MAPT	NA	NA	NA	2	0	0	2
SNX4	-0.0241608	-0.00778396	-3.35498	0.000916887	0.00587726	-1.99059	1	0	-	NA	-0.326,*	-0.218,ns	2	0	0	2
CAPN3	0.024122	0.026001	3.80406	0.000178945	0.00158697	-0.460345	1	0	-	no	0.329,*	0.409,ns	2	0	0	2
PDCD5	-0.0241136	0.0701926	-4.56587	7.80537e-06	0.000122678	2.52023	2	0	-	NA	-0.492,***	0.354,ns	2	0	0	2
TAF12	-0.0240993	-0.00812187	-5.34527	2.03197e-07	5.59141e-06	6.03832	1	0	-	yes	0.039,ns	0.182,ns	2	0	0	2
MRPL46	-0.0239781	-0.00792345	-4.55512	8.18307e-06	0.000127255	2.47493	1	0	-	NA	-0.328,*	0.025,ns	2	0	0	2
DTWD1	-0.0238739	0.139286	-3.53696	0.000482187	0.00346056	-1.39139	4	18	-	NA	NA	NA	2	0	0	2
ELMOD2	-0.0238355	-0.00646665	-3.71855	0.000247297	0.00204529	-0.765019	3	0	-	yes	-0.201,ns	-0.319,ns	2	0	0	2
NOL7	-0.0237791	-0.00682884	-4.71797	3.96321e-06	6.98744e-05	3.17078	1	0	-	NA	-0.399,**	-0.268,ns	2	0	0	2
RPA2	-0.0237593	-0.00538999	-4.61994	6.14611e-06	0.000101096	2.74944	3	0	-	NA	-0.247,ns	0.573,*	2	0	0	2
TNFRSF14	0.0237545	0.00947495	5.62995	4.82504e-08	1.67263e-06	7.43361	1	0	-	NA	NA	NA	1	1	0	2
NOL11	-0.023742	-0.00598664	-3.99735	8.43201e-05	0.000854128	0.250974	1	0	-	NA	-0.509,***	-0.074,ns	2	0	0	2
CPEB2	0.0235796	0.0923445	3.24411	0.00133858	0.00793006	-2.34146	3	0	NA	yes	-0.027,ns	-0.047,ns	2	0	0	2
COIL	-0.0235511	-0.00669674	-4.82892	2.39173e-06	4.54326e-05	3.65655	3	0	-	NA	-0.566,***	-0.337,ns	2	0	0	2
TTLL4	0.0234743	0.00385542	3.57996	0.00041264	0.00308624	-1.2456	1	0	-	yes	0.172,ns	-0.134,ns	2	0	0	2
ARID3B	0.0234142	0.0455003	4.79571	2.78473e-06	5.21133e-05	3.51014	5	0	-	NA	0.342,*	-0.312,ns	2	0	0	2
ATP6V0B	0.0233985	0.00788732	5.33029	2.18836e-07	5.96598e-06	5.96648	3	0	-	yes	-0.134,ns	0.346,ns	2	0	0	2
ZYG11B	0.0232729	0.146383	3.93391	0.00010829	0.00106045	0.0140681	0	0	-	yes	-0.443,**	-0.365,ns	2	0	0	2
PIAS4	0.0232665	0.00474489	4.20327	3.66368e-05	0.000415955	1.04278	5	0	-	no	0.054,ns	-0.638,*	2	0	0	2
ILF2	-0.0232657	-0.00817807	-5.39296	1.60313e-07	4.49837e-06	6.26808	0	0	-	yes	-0.496,***	-0.669,**	2	0	0	2
NFE2	0.0231644	0.00415695	3.1634	0.00175202	0.00969646	-2.59007	1	2	-	NA	NA	NA	2	0	0	2
FMNL1	0.0230408	0.0653362	3.51062	0.000530055	0.00374259	-1.47988	2	0	-	yes	0.033,ns	-0.219,ns	2	0	0	2
ALDH3B1	0.0230044	0.00581585	3.86012	0.000144292	0.00134452	-0.257242	40	0	NA	no	0.737,***	0.752,**	2	0	0	2
LTBR	0.0227817	0.00813118	3.39272	0.000804242	0.00526603	-1.86869	2	0	-	NA	0.788,***	0.449,ns	2	0	0	2
COMTD1	0.0226603	0.00375277	3.84418	0.000153436	0.00140446	-0.315253	4	0	-	yes	-0.231,ns	0.416,ns	2	0	0	2
SRPRB	-0.02263	-0.007679	-3.83186	0.000160881	0.00145716	-0.35997	0	0	PSEN1	yes	0.060,ns	-0.372,ns	2	0	0	2
AMDHD2	0.02262	0.0696341	3.24989	0.00131272	0.00782408	-2.32341	0	NA	-	yes	0.542,***	0.807,***	2	0	0	2
SRP54	-0.0225521	-0.00513074	-5.44508	1.23507e-07	3.71068e-06	6.52102	0	2	-	yes	-0.260,ns	-0.139,ns	2	0	0	2
EFHD2	0.0225071	0.00719393	4.72286	3.87668e-06	6.88988e-05	3.192	1	4	-	NA	NA	NA	2	0	0	2
PDE1B	0.0224897	0.158679	3.25551	0.00128809	0.00775992	-2.30588	NA	0	-	yes	0.134,ns	-0.551,*	2	0	0	2
SDAD1	-0.0224351	-0.00828568	-4.1552	4.46376e-05	0.000489794	0.854825	8	0	-	NA	-0.400,**	-0.531,*	2	0	0	2
FASTK	0.0223033	0.00456248	4.51573	9.72308e-06	0.000147062	2.30971	1	0	-	NA	-0.339,*	-0.190,ns	2	0	0	2
PABPN1	0.0222575	0.00591356	4.66571	5.0121e-06	8.46498e-05	2.94523	1	0	-	yes	-0.093,ns	-0.449,ns	2	0	0	2
ANKFY1	0.022256	0.0542806	3.73942	0.000228641	0.00191793	-0.691219	1	0	-	no	0.415,**	0.217,ns	2	0	0	2
AP3D1	0.022214	0.0028916	3.65227	0.000316511	0.00249175	-0.996908	1	0	-	NA	-0.081,ns	-0.549,*	2	0	0	2
SEMA4B	0.0220519	0.124581	3.97353	9.26595e-05	0.000926547	0.161628	6	0	-	yes	-0.104,ns	-0.299,ns	2	0	0	2
SH3BP1	0.0220369	0.00397802	3.26931	0.00122934	0.00748364	-2.26265	2	0	-	yes	-0.088,ns	-0.216,ns	2	0	0	2
FRAT2	0.0220277	0.00782414	3.42527	0.000717607	0.00482758	-1.76256	1	0	-	NA	-0.393,**	-0.012,ns	2	0	0	2
IRAK1	0.0219443	0.00660925	3.97334	9.27281e-05	0.000926547	0.160927	1	NA	-	NA	0.191,ns	0.225,ns	1	0	1	2
BZW2	-0.0219205	-0.00586619	-4.59429	6.88588e-06	0.000110387	2.64041	0	0	-	yes	-0.316,*	-0.174,ns	2	0	0	2
TIGD2	-0.0219042	-0.00657264	-3.47624	0.00059927	0.00416471	-1.5945	1	0	-	no	-0.336,*	-0.475,ns	2	0	0	2
MTHFR	0.0218251	0.00288351	3.46308	0.000627949	0.00432471	-1.63812	0	0	-	NA	NA	NA	0	1	1	2
SNAPC3	-0.0217668	0.030226	-3.19154	0.001596	0.00905426	-2.50402	3	0	-	yes	0.001,ns	-0.149,ns	2	0	0	2
MXD4	0.0217623	0.040188	3.20497	0.00152619	0.00874242	-2.46272	4	0	-	yes	0.120,ns	0.220,ns	2	0	0	2
NTAN1	-0.0216586	-0.00730459	-4.04596	6.94632e-05	0.000722696	0.434752	2	0	-	yes	-0.270,ns	-0.033,ns	2	0	0	2
EML3	0.0216106	0.0054013	3.37078	0.00086803	0.00559658	-1.93969	0	0	-	yes	0.638,***	0.263,ns	2	0	0	2
ST3GAL1	0.0215185	0.00134634	3.6697	0.000296724	0.00237837	-0.93629	1	3	-	NA	NA	NA	2	0	0	2
NPHP4	0.0214979	0.00308558	4.31448	2.30433e-05	0.00029051	1.48474	3	0	-	yes	-0.009,ns	-0.280,ns	2	0	0	2
MAP4K4	0.0214887	0.00660689	3.91026	0.000118779	0.00114539	-0.0733797	3	0	-	yes	0.134,ns	-0.075,ns	2	0	0	2
RCAN1	-0.0213989	0.109269	-3.24017	0.00135642	0.00799283	-2.35371	1	0	-	NA	NA	NA	1	0	1	2
TCF25	0.0212945	0.0523677	4.50833	1.00421e-05	0.000151368	2.27879	1	0	-	no	-0.301,*	-0.827,***	2	0	0	2
AP1M1	0.0212453	0.00600772	3.54672	0.000465491	0.003373	-1.35842	1	0	PSEN1,MAPT	NA	-0.130,ns	0.109,ns	2	0	0	2
CHFR	0.0211721	0.104427	4.9614	1.2935e-06	2.67004e-05	4.24882	2	0	-	NA	-0.040,ns	-0.626,*	2	0	0	2
SLC24A4	0.02116	0.00543952	3.2073	0.00151438	0.0086804	-2.45554	2	58	NA	NA	-0.129,ns	-0.078,ns	2	0	0	2
NUDT2	-0.0211272	-0.00953765	-3.18376	0.00163783	0.00923816	-2.5279	1	0	NA	yes	-0.125,ns	0.328,ns	2	0	0	2
ZNF668	0.0211236	0.163265	3.86997	0.000138906	0.00130388	-0.221311	1	2	-	NA	NA	NA	2	0	0	2
RAB33A	-0.0210968	-0.00610152	-3.79007	0.000188745	0.00164416	-0.510609	0	NA	-	yes	-0.613,***	-0.371,ns	2	0	0	2
MYH9	0.0210355	0.00743478	3.35718	0.000909933	0.00584116	-1.98351	1	0	-	NA	0.461,**	0.494,ns	2	0	0	2
VAMP1	0.0208183	0.00756709	4.11737	5.20778e-05	0.0005569	0.708266	2	0	-	yes	-0.083,ns	-0.476,ns	2	0	0	2
ZNF426	-0.0208182	-0.00847337	-3.73407	0.000233294	0.00194588	-0.710181	1	8	-	NA	NA	NA	2	0	0	2
USP11	0.0207663	0.00303064	3.41506	0.000743786	0.00495838	-1.79593	0	NA	-	yes	-0.497,***	-0.594,*	2	0	0	2
TICAM1	0.0207467	0.00489654	3.65895	0.00030879	0.00245282	-0.973722	2	0	-	NA	NA	NA	1	0	1	2
NDST2	0.0207217	0.00615766	4.54071	8.71701e-06	0.000133908	2.41435	NA	0	PSEN1,APOE	NA	NA	NA	1	1	0	2
ATP6V0D1	0.0206523	0.0056704	3.28876	0.00115076	0.00705391	-2.20145	0	0	-	yes	-0.385,**	0.055,ns	2	0	0	2
DARS	-0.0205862	-0.00778804	-3.35822	0.00090667	0.00582445	-1.98018	5	0	-	yes	-0.149,ns	0.326,ns	2	0	0	2
CTBS	0.0205563	0.00645553	3.28781	0.00115448	0.00706692	-2.20445	2	0	APOE	NA	NA	NA	2	0	0	2
AKAP13	0.0205461	0.0323575	3.61246	0.000366464	0.00279531	-1.13439	1	2	-	NA	NA	NA	2	0	0	2
AATK	0.0203596	0.00629971	3.31539	0.00105071	0.00654968	-2.1171	1	0	-	yes	0.090,ns	-0.508,ns	2	0	0	2
DPP9	0.0203334	0.00459878	3.71461	0.00025097	0.00206871	-0.778889	1	0	-	NA	-0.471,**	-0.632,*	2	0	0	2
MRPL15	-0.0202803	0.124148	-3.41178	0.000752389	0.00500064	-1.80664	2	0	-	yes	-0.059,ns	0.225,ns	2	0	0	2
RPS10	-0.0202786	-0.0075714	-3.1961	0.00157199	0.00894103	-2.49003	0	0	PSEN1	NA	0.598,***	0.682,**	2	0	0	2
EXT1	0.0202454	0.00413539	3.35084	0.000930079	0.00594026	-2.00386	5	0	PSEN1,APOE	no	-0.286,ns	-0.266,ns	2	0	0	2
TTC31	0.0201593	0.324319	4.17724	4.07806e-05	0.000453672	0.940794	1	0	APP	NA	NA	NA	2	0	0	2
CALML4	-0.0200937	-0.0030581	-3.8728	0.000137392	0.0012938	-0.210959	2	0	-	yes	-0.013,ns	0.135,ns	2	0	0	2
ENO3	0.0200823	0.00348107	3.3356	0.000980285	0.0061849	-2.0527	0	1	-	yes	-0.022,ns	-0.177,ns	2	0	0	2
CEBPG	-0.0200464	-0.00585555	-3.75442	0.000216066	0.00182931	-0.637968	4	0	-	yes	-0.098,ns	-0.177,ns	2	0	0	2
MRPL14	-0.0200369	-0.00799636	-3.41799	0.000736186	0.00491861	-1.78637	0	0	-	yes	-0.387,**	0.417,ns	2	0	0	2
BTN3A1	0.0200001	0.00781632	3.3464	0.000944443	0.00601895	-2.0181	5	1	-	NA	NA	NA	2	0	0	2
DEF6	0.0199019	0.0051894	3.63367	0.000338989	0.00263118	-1.0613	NA	0	-	yes	0.613,***	0.376,ns	2	0	0	2
MED20	-0.0198711	0.0614984	-3.56967	0.00042837	0.00317699	-1.28064	1	0	PSEN1,APOE	NA	NA	NA	2	0	0	2
PXMP4	0.0198477	0.0031178	3.69909	0.000265971	0.00217328	-0.833475	1	0	-	yes	-0.282,ns	0.401,ns	2	0	0	2
WBP2	0.0198385	0.00839087	3.17209	0.00170237	0.00949758	-2.56356	1	0	-	yes	-0.256,ns	-0.345,ns	2	0	0	2
PPM1K	-0.0197505	0.0390569	-3.45641	0.00064296	0.00440253	-1.66016	1	0	-	NA	-0.229,ns	-0.632,*	2	0	0	2
SPTLC2	0.0196533	0.00568129	4.68473	4.60266e-06	7.90959e-05	3.02707	2	0	-	yes	-0.021,ns	-0.313,ns	2	0	0	2
NMNAT1	0.0196325	0.0624108	3.16782	0.00172656	0.00960373	-2.57658	0	0	MAPT	NA	NA	NA	1	0	1	2
TMC6	0.0196156	0.0978601	3.22508	0.00142694	0.00829767	-2.40058	1	0	-	NA	0.809,***	0.833,***	2	0	0	2
HTRA2	0.0195471	0.00373851	4.87227	1.95872e-06	3.82774e-05	3.84887	3	0	-	NA	NA	NA	1	0	1	2
EEF1D	-0.0195208	-0.00475425	-3.66409	0.000302961	0.00241739	-0.955827	0	0	-	yes	0.704,***	0.498,ns	2	0	0	2
TESK1	0.0194109	0.00430759	3.40728	0.000764329	0.00506096	-1.82131	3	0	-	yes	-0.168,ns	-0.072,ns	2	0	0	2
ELMO3	0.0193566	0.00319116	3.26996	0.00122661	0.00747219	-2.2606	1	0	-	NA	0.406,**	0.111,ns	2	0	0	2
SAR1A	-0.0192205	-0.00676401	-3.53691	0.000482276	0.00346056	-1.39156	NA	0	APOE	NA	-0.129,ns	0.159,ns	1	1	0	2
SURF4	0.0192127	0.00522657	4.40061	1.59877e-05	0.00021726	1.83386	NA	0	-	yes	0.372,*	0.734,**	2	0	0	2
DYNC1H1	0.0191741	0.00517097	3.19996	0.00155189	0.00886093	-2.47814	1	0	MAPT	NA	NA	NA	2	0	0	2
APLP2	0.019121	0.00579676	4.91687	1.59261e-06	3.19717e-05	4.04825	0	0	PSEN1	NA	-0.000,ns	-0.281,ns	1	0	1	2
MGST2	-0.0189705	-0.0040593	-3.31008	0.00107	0.00665542	-2.13397	2	0	NA	NA	-0.319,*	-0.382,ns	2	0	0	2
ARPC1A	0.0189009	0.00339366	4.38327	1.72161e-05	0.000230759	1.76312	1	0	-	NA	-0.161,ns	-0.188,ns	1	0	1	2
FCGRT	0.018705	0.0130496	3.55108	0.000458214	0.00333669	-1.34368	15	0	-	NA	0.433,**	0.378,ns	2	0	0	2
TMUB1	0.0186465	0.00508734	3.62572	0.000349056	0.00269748	-1.08875	1	0	-	NA	-0.423,**	-0.238,ns	2	0	0	2
MED10	-0.0182642	-0.00668878	-3.78592	0.000191748	0.0016654	-0.525487	NA	0	APOE	yes	-0.106,ns	0.251,ns	2	0	0	2
MCTS1	-0.0181871	0.0090392	-3.80831	0.000176066	0.00156774	-0.445054	0	NA	-	yes	-0.501,***	-0.128,ns	2	0	0	2
PXK	0.0180154	0.00555439	3.9061	0.000120722	0.00116063	-0.0887205	0	0	-	yes	-0.224,ns	-0.528,*	2	0	0	2
TMED10	-0.0178125	-0.00671315	-3.15625	0.00179381	0.00989061	-2.61181	0	0	PSEN1	NA	0.364,*	0.100,ns	2	0	0	2
MRPL35	-0.0177889	0.00192751	-3.16155	0.00176272	0.00974349	-2.59569	4	0	-	yes	-0.021,ns	0.396,ns	2	0	0	2
UBE2G1	0.017631	0.00317162	5.08942	7.05735e-07	1.62036e-05	4.83363	0	0	-	yes	-0.279,ns	-0.661,**	2	0	0	2
PARL	-0.0176223	-0.0064866	-4.03375	7.29415e-05	0.000750924	0.388404	0	0	PSEN2	yes	-0.047,ns	0.059,ns	2	0	0	2
TAF9	-0.0175923	-0.00548313	-3.79108	0.000188024	0.00164329	-0.507003	3	0	-	yes	-0.173,ns	0.208,ns	2	0	0	2
FBXO46	0.0175348	0.00246578	3.74317	0.000225439	0.00189467	-0.677945	1	33	-	NA	-0.249,ns	-0.287,ns	2	0	0	2
GRSF1	-0.0174412	-0.00574366	-3.38594	0.00082347	0.00537599	-1.89067	1	0	-	NA	-0.482,***	-0.598,*	2	0	0	2
PSMD6	-0.0174363	-0.00380486	-4.41079	1.53058e-05	0.000209932	1.87553	2	0	PSEN1	NA	NA	NA	2	0	0	2
KCTD5	0.0174323	0.0573752	4.15817	4.40975e-05	0.000485072	0.866404	0	0	-	yes	0.531,***	0.630,*	2	0	0	2
LBR	0.0172441	0.0030249	3.19457	0.00158004	0.00897523	-2.49474	2	0	-	NA	0.365,*	-0.053,ns	2	0	0	2
CKAP5	0.0172264	0.00316138	3.46534	0.000622939	0.00429876	-1.63065	0	1	PSEN1,PSEN2,MAPT	NA	NA	NA	2	0	0	2
COPA	0.0171269	0.00570405	3.92855	0.000110584	0.00107694	-0.00576309	2	0	-	yes	-0.017,ns	-0.059,ns	2	0	0	2
IKBKB	0.0170029	0.0136266	3.81742	0.000170033	0.001522	-0.412166	0	0	PSEN2	yes	0.112,ns	-0.340,ns	2	0	0	2
GGA3	0.0169947	0.19483	3.3357	0.000979924	0.0061849	-2.05236	0	0	-	yes	-0.214,ns	-0.783,***	2	0	0	2
NUDT5	-0.0169401	-0.00385036	-3.75545	0.000215224	0.0018262	-0.63429	2	0	-	yes	-0.100,ns	0.109,ns	2	0	0	2
BIN3	0.0169021	0.144871	3.41265	0.000750093	0.0049929	-1.8038	0	0	-	yes	0.307,*	-0.063,ns	2	0	0	2
GGNBP2	-0.0168484	-0.000742572	-3.37769	0.000847441	0.00549251	-1.91736	2	0	-	NA	-0.183,ns	-0.532,*	2	0	0	2
TNPO2	0.0168344	0.0286292	3.42255	0.000724498	0.00486653	-1.77146	0	0	-	yes	-0.415,**	-0.696,**	2	0	0	2
THG1L	-0.016826	-0.00382755	-3.66662	0.000300135	0.00239918	-0.947024	2	0	-	NA	-0.348,*	-0.079,ns	2	0	0	2
CD37	0.016815	0.00232213	3.30846	0.00107593	0.00667866	-2.13911	1	0	-	NA	0.865,***	0.669,**	2	0	0	2
IVD	0.0166667	0.00177228	3.16407	0.00174814	0.00968881	-2.58803	6	0	-	yes	0.138,ns	0.316,ns	2	0	0	2
RRAGC	0.0166376	0.00413185	3.28286	0.00117407	0.00716694	-2.22004	2	0	-	NA	0.326,*	0.162,ns	2	0	0	2
GYS1	0.0165989	0.212725	3.15362	0.0018094	0.00996411	-2.61978	5	0	-	NA	NA	NA	1	1	0	2
TAF5	-0.0165884	-0.00532787	-3.16758	0.00172796	0.00960546	-2.57732	3	0	-	NA	-0.166,ns	-0.527,*	2	0	0	2
PANK4	0.0165825	0.00381187	3.62351	0.000351895	0.00271229	-1.09635	3	0	-	NA	-0.380,*	-0.839,***	2	0	0	2
CSE1L	-0.0165307	-0.00615619	-3.36171	0.000895764	0.00577118	-1.96893	0	0	-	yes	-0.218,ns	-0.554,*	2	0	0	2
ATPAF1	-0.0165033	-0.0045966	-3.84096	0.000155352	0.00141612	-0.326966	5	0	-	NA	-0.377,*	-0.604,*	2	0	0	2
ACTR1A	0.0163801	0.0035324	3.17176	0.00170425	0.00949758	-2.56458	NA	0	PSEN1,MAPT	yes	0.143,ns	-0.027,ns	2	0	0	2
ACSM3	-0.0161873	-0.00463402	-3.17482	0.00168706	0.00944948	-2.55523	4	0	-	NA	NA	NA	1	0	1	2
CAMTA2	0.0161512	0.00419106	3.63776	0.000333923	0.0026056	-1.04717	2	3	-	NA	0.164,ns	0.006,ns	2	0	0	2
PRPS1	-0.0161483	-0.00598625	-3.24336	0.00134196	0.00793942	-2.34379	0	NA	-	yes	-0.439,**	0.109,ns	2	0	0	2
GMEB1	0.0161236	0.00392257	3.44335	0.000673341	0.00457861	-1.70321	1	0	-	NA	-0.288,ns	-0.449,ns	1	1	0	2
IDH3G	0.016016	0.00266038	3.54534	0.000467824	0.00338712	-1.3631	2	NA	-	NA	0.298,*	0.155,ns	2	0	0	2
B4GALT4	-0.0160058	0.110657	-3.29371	0.00113151	0.00696002	-2.18581	2	0	-	yes	-0.133,ns	-0.036,ns	2	0	0	2
KIAA1143	-0.0159706	-0.00626542	-4.31435	2.30553e-05	0.00029051	1.48425	2	4	-	NA	NA	NA	2	0	0	2
AK2	-0.0159071	0.00462904	-3.43486	0.000693794	0.004696	-1.73111	0	0	-	yes	0.308,*	0.629,*	2	0	0	2
RAB27A	-0.0157885	-0.00270266	-3.93119	0.000109447	0.00106823	0.00401258	1	0	-	NA	0.483,***	0.371,ns	2	0	0	2
RAC2	0.0157592	0.00455306	4.84599	2.21122e-06	4.23681e-05	3.7321	NA	0	APP	NA	0.806,***	0.828,***	2	0	0	2
CTDSP1	0.0157235	0.151392	4.2322	3.25031e-05	0.000380265	1.1568	0	0	-	yes	0.584,***	0.322,ns	2	0	0	2
CD300A	0.0156605	0.00623007	3.39565	0.000796062	0.00522796	-1.85917	5	0	-	NA	0.281,ns	0.557,*	2	0	0	2
ISG20L2	0.0154969	0.00326441	3.27129	0.00122111	0.00744382	-2.25643	0	0	-	yes	0.115,ns	-0.553,*	2	0	0	2
EIF4G3	0.0154426	0.00525391	3.25812	0.00127677	0.00770334	-2.29771	3	0	APP,MAPT	NA	NA	NA	2	0	0	2
WDR33	-0.0153314	0.0254877	-3.56591	0.000434256	0.00320986	-1.29342	2	0	-	yes	-0.236,ns	-0.352,ns	2	0	0	2
ACIN1	0.0152905	0.00539641	3.73607	0.000231549	0.00193497	-0.703112	0	0	MAPT	yes	-0.204,ns	-0.062,ns	2	0	0	2
EIF2B4	0.0152086	0.00336346	3.34172	0.000959831	0.00608963	-2.03311	1	0	-	no	-0.487,***	-0.031,ns	2	0	0	2
RXRB	0.015165	0.151073	3.5797	0.000413042	0.00308663	-1.24652	0	0	-	yes	0.247,ns	0.132,ns	1	1	0	2
CPNE1	0.0150224	0.00171837	3.56129	0.000441598	0.00325324	-1.30911	3	0	-	NA	0.298,*	0.282,ns	2	0	0	2
CHCHD7	-0.0147358	-0.00573551	-3.60437	0.000377486	0.0028523	-1.16217	NA	0	NA	yes	-0.365,*	0.232,ns	2	0	0	2
PHACTR4	0.0146861	0.0019291	3.24374	0.00134024	0.00793456	-2.34261	2	0	-	NA	0.639,***	0.087,ns	2	0	0	2
WDR37	0.0145122	0.0955096	3.79088	0.000188168	0.00164329	-0.507723	1	0	-	NA	-0.418,**	-0.301,ns	2	0	0	2
MTCH1	0.014358	0.0180371	4.1183	5.18826e-05	0.000556164	0.711835	0	0	PSEN1,PSEN2	NA	-0.412,**	-0.146,ns	2	0	0	2
TAF5L	-0.0143531	-0.00190598	-3.46692	0.000619451	0.00428139	-1.62541	3	0	-	NA	-0.346,*	-0.587,*	2	0	0	2
HLA-B	0.0142446	0.0748216	3.65282	0.000315866	0.00248889	-0.994994	0	7	PSEN1,PSEN2,APOE	NA	NA	NA	2	0	0	2
PIGC	-0.014185	-0.00445032	-4.22214	3.38873e-05	0.000390256	1.11707	2	0	-	NA	-0.113,ns	-0.535,*	2	0	0	2
SLC39A1	0.0141419	0.0721155	3.1763	0.0016788	0.00941514	-2.5507	2	0	-	yes	0.027,ns	0.485,ns	2	0	0	2
TUBB	0.0140883	0.000619699	3.17522	0.00168482	0.0094429	-2.554	0	0	-	NA	NA	NA	0	1	1	2
FBXW11	-0.0140856	0.0107139	-3.58369	0.000407077	0.00305498	-1.23289	2	0	PSEN1,PSEN2	NA	NA	NA	2	0	0	2
PPP2R5C	-0.0140263	0.00371346	-3.97116	9.35292e-05	0.000932442	0.15278	0	0	MAPT	NA	-0.188,ns	-0.441,ns	1	0	1	2
MEA1	-0.0139049	-0.00473634	-3.33882	0.00096946	0.00613485	-2.04239	0	0	-	yes	-0.404,**	0.191,ns	2	0	0	2
NIT2	-0.0138732	0.12763	-3.36055	0.000899363	0.00579014	-1.97265	12	0	-	NA	-0.177,ns	0.541,*	2	0	0	2
USP21	0.0137502	0.000154364	3.18924	0.00160828	0.00911522	-2.5111	NA	0	-	yes	-0.375,*	-0.165,ns	2	0	0	2
PSMC1	-0.0136161	-0.00376312	-4.37489	1.78422e-05	0.000236992	1.72899	0	0	PSEN1	NA	-0.464,**	-0.143,ns	2	0	0	2
ZDHHC7	0.013564	0.00430671	3.30448	0.00109068	0.00674647	-2.15173	2	0	-	yes	0.047,ns	0.427,ns	2	0	0	2
NANS	-0.0133008	-0.00275377	-3.2546	0.00129207	0.0077744	-2.30873	2	0	-	yes	-0.123,ns	0.039,ns	2	0	0	2
CHCHD3	-0.0130911	0.138725	-3.53992	0.00047706	0.00343977	-1.38139	1	0	-	yes	-0.216,ns	-0.070,ns	2	0	0	2
ING3	-0.0124506	0.0314992	-3.82536	0.000164944	0.00148366	-0.383503	6	0	-	NA	-0.494,***	-0.366,ns	2	0	0	2
HLA-A	0.0116177	0.00439637	3.19343	0.00158602	0.00900344	-2.49823	2	0	PSEN2,APOE	NA	NA	NA	2	0	0	2
GRIPAP1	0.0113905	0.132361	3.18914	0.00160881	0.00911522	-2.5114	1	NA	-	no	-0.360,*	-0.627,*	2	0	0	2
MAZ	0.0104497	0.4026	3.17737	0.0016729	0.00939396	-2.54745	0	0	-	NA	-0.258,ns	-0.535,*	1	0	1	2
NDUFS5	-0.111734	-0.0408553	-10.387	3.00705e-21	6.64031e-18	37.3725	2	0	-	NA	NA	NA	1	0	0	1
SNRPG	-0.100297	-0.010515	-6.99442	2.41914e-11	2.54384e-09	14.858	0	0	-	NA	-0.056,ns	0.692,**	1	0	0	1
ENY2	-0.0891629	-0.0293311	-9.0058	5.58109e-17	3.28652e-14	27.646	1	0	-	NA	NA	NA	1	0	0	1
COMMD6	-0.0854303	-0.0333808	-5.82451	1.75139e-08	6.98962e-07	8.41937	10	0	-	NA	0.275,ns	0.494,ns	1	0	0	1
COX7C	-0.0822953	-0.0321887	-5.58652	6.02957e-08	2.04058e-06	7.21708	3	0	-	NA	-0.286,ns	0.369,ns	1	0	0	1
TXN	-0.0814988	-0.0263787	-7.61806	5.29275e-13	9.65349e-11	18.6141	0	0	PSEN2	NA	NA	NA	1	0	0	1
UQCRQ	-0.0790833	0.149491	-6.02506	6.00687e-09	2.79256e-07	9.46205	5	0	-	NA	NA	NA	1	0	0	1
HSP90AA1	-0.0775085	-0.0236839	-7.55933	7.65005e-13	1.20666e-10	18.2516	0	0	APP,PSEN2,MAPT,APOE	NA	NA	NA	1	0	0	1
DNAJA1	-0.0738966	-0.022231	-8.75085	3.1881e-16	1.76003e-13	25.9245	0	0	-	NA	-0.474,**	-0.348,ns	1	0	0	1
COX7B	-0.072929	-0.0266223	-6.8237	6.64509e-11	6.05115e-09	13.8669	1	NA	-	NA	-0.268,ns	0.222,ns	1	0	0	1
TBCA	-0.0728788	0.137275	-9.19464	1.51123e-17	1.05804e-14	28.9374	1	0	-	NA	-0.184,ns	0.507,ns	1	0	0	1
RPL7	-0.0678472	-0.0249787	-6.70718	1.3121e-10	1.06318e-08	13.2002	1	0	-	NA	NA	NA	1	0	0	1
CLC	-0.0645647	-0.0306321	-4.29657	2.4845e-05	0.000307747	1.41292	3	0	-	NA	NA	NA	1	0	0	1
EIF3E	-0.062246	-0.0212491	-6.92113	3.74044e-11	3.71228e-09	14.4305	2	0	-	NA	NA	NA	1	0	0	1
ATP6V1D	-0.0611167	-0.0188339	-8.45755	2.29313e-15	9.20692e-13	23.9767	0	0	-	NA	-0.334,*	-0.322,ns	1	0	0	1
UQCRH	-0.0608465	-0.0198235	-9.69658	4.41444e-19	4.8741e-16	32.4322	NA	0	-	yes	-0.214,ns	0.106,ns	1	0	0	1
RWDD1	-0.0600805	-0.0218183	-6.04471	5.40159e-09	2.53899e-07	9.56564	0	0	-	NA	-0.238,ns	0.526,*	1	0	0	1
LDHB	-0.0598798	-0.0211208	-7.35678	2.68977e-12	3.4433e-10	17.0152	1	0	-	NA	NA	NA	1	0	0	1
ATP6V1G1	-0.0593863	-0.0213703	-5.71551	3.09933e-08	1.16993e-06	7.86395	1	0	-	NA	-0.191,ns	0.448,ns	1	0	0	1
SNRPD2	-0.0593083	-0.0206735	-7.48677	1.20305e-12	1.74206e-10	17.8063	0	11	-	NA	-0.035,ns	0.428,ns	1	0	0	1
UQCRB	-0.0585496	-0.00853194	-8.4009	3.34323e-15	1.23045e-12	23.6047	NA	0	-	NA	-0.574,***	0.225,ns	1	0	0	1
ACTR6	-0.0540304	-0.0152218	-5.38753	1.64708e-07	4.58948e-06	6.24186	2	0	-	no	0.089,ns	-0.264,ns	1	0	0	1
KIR2DL3	0.0537131	0.0045046	3.49122	0.00056814	0.00397338	-1.5447	2	NA	-	NA	NA	NA	1	0	0	1
GZMA	-0.0521744	-0.0219216	-4.03464	7.26813e-05	0.000749993	0.391793	0	0	MAPT	NA	NA	NA	1	0	0	1
RIOK2	-0.0518958	-0.0163051	-6.99155	2.4609e-11	2.5481e-09	14.8412	1	0	-	NA	NA	NA	1	0	0	1
MRPL50	-0.0515583	0.111229	-6.67931	1.54225e-10	1.20555e-08	13.0419	0	0	-	NA	-0.473,**	-0.306,ns	1	0	0	1
METTL5	-0.0512906	-0.017271	-7.43382	1.67138e-12	2.30676e-10	17.483	5	0	NA	NA	NA	NA	1	0	0	1
KIR3DL1	0.0511593	0.00581912	3.36008	0.000900839	0.0057912	-1.97418	2	0	NA	NA	NA	NA	1	0	0	1
ZC3H15	-0.0507306	-0.0158083	-6.50943	4.09007e-10	2.69609e-08	12.087	2	0	-	NA	NA	NA	1	0	0	1
KLHDC8B	0.0505237	0.0128239	4.84631	2.20792e-06	4.23681e-05	3.73354	0	0	-	NA	-0.375,*	0.286,ns	1	0	0	1
TBC1D15	-0.0503522	-0.0145234	-4.68267	4.64531e-06	7.96077e-05	3.01821	0	0	-	yes	0.051,ns	-0.005,ns	1	0	0	1
LARP7	-0.0501594	-0.0160004	-7.58408	6.55132e-13	1.09185e-10	18.4042	1	0	-	NA	NA	NA	1	0	0	1
GIMAP7	-0.0497922	-0.0168033	-8.2128	1.15762e-14	3.93281e-12	22.3796	5	0	-	NA	NA	NA	1	0	0	1
ERH	-0.0493496	-0.019658	-6.49834	4.35655e-10	2.80886e-08	12.0252	0	0	-	yes	-0.153,ns	0.353,ns	1	0	0	1
RYBP	0.0489492	0.012517	6.12897	3.41621e-09	1.69525e-07	10.0126	3	0	-	NA	NA	NA	1	0	0	1
ACAT1	-0.0488485	0.131742	-6.72669	1.17146e-10	9.67054e-09	13.3113	0	0	-	NA	0.080,ns	0.138,ns	0	0	1	1
INPP4B	-0.0484788	0.02267	-5.28857	2.68804e-07	7.10882e-06	5.76727	0	18	-	NA	-0.161,ns	-0.501,ns	1	0	0	1
PGS1	0.0482721	0.0340205	4.72734	3.79914e-06	6.79307e-05	3.21142	3	0	-	NA	NA	NA	1	0	0	1
CETN2	-0.0480182	-0.0171368	-10.2766	6.73927e-21	1.19056e-17	36.5731	0	NA	-	yes	-0.064,ns	0.038,ns	1	0	0	1
RPL26L1	-0.0469852	-0.0169269	-6.96579	2.86903e-11	2.87979e-09	14.6906	NA	0	PSEN1	NA	NA	NA	1	0	0	1
DCUN1D1	0.0468496	0.00962227	5.4241	1.3721e-07	4.05343e-06	6.41897	1	0	-	NA	NA	NA	1	0	0	1
DEK	-0.0468257	-0.0185473	-4.43758	1.36425e-05	0.00019075	1.98553	0	0	-	yes	-0.261,ns	0.068,ns	1	0	0	1
RPL11	-0.0458155	-0.0168028	-6.77312	8.93631e-11	7.89344e-09	13.5766	1	0	-	NA	NA	NA	1	0	0	1
SEC11C	-0.0455864	0.0950971	-5.61323	5.25808e-08	1.80718e-06	7.35009	2	0	-	NA	NA	NA	1	0	0	1
BOLA2	0.0450297	0.105405	7.07689	1.47639e-11	1.65076e-09	15.3426	NA	0	-	yes	0.058,ns	0.379,ns	1	0	0	1
NUCB2	-0.044912	-0.0136531	-6.89552	4.35253e-11	4.27177e-09	14.2818	NA	0	-	NA	NA	NA	0	0	1	1
SUB1	-0.0444186	0.013374	-5.32814	2.21179e-07	6.01131e-06	5.95616	2	0	-	NA	NA	NA	1	0	0	1
ABCE1	-0.0437407	-0.0138288	-4.72646	3.81431e-06	6.80642e-05	3.20759	0	1	-	NA	-0.237,ns	-0.185,ns	1	0	0	1
ARPC3	-0.0437371	-0.0141351	-7.596	6.07906e-13	1.05287e-10	18.4778	0	0	-	yes	-0.231,ns	0.219,ns	1	0	0	1
ASNSD1	-0.0436557	-0.0125603	-4.70046	4.28867e-06	7.47552e-05	3.09495	29	0	-	NA	NA	NA	1	0	0	1
UBE3A	-0.0432431	-0.0119783	-5.22855	3.60604e-07	8.99778e-06	5.48286	0	2	-	NA	NA	NA	1	0	0	1
MYB	-0.0431842	0.0841342	-5.08927	7.06258e-07	1.62036e-05	4.83292	0	0	PSEN2	NA	NA	NA	1	0	0	1
MRPS33	-0.0422551	-0.015075	-7.54737	8.24412e-13	1.27755e-10	18.1781	0	0	-	NA	-0.179,ns	0.543,*	1	0	0	1
AKR1C3	-0.0421867	0.0997268	-3.46625	0.000620929	0.00428824	-1.62763	3	0	-	NA	NA	NA	1	0	0	1
ACADM	-0.0420435	-0.0165645	-5.08359	7.25661e-07	1.65627e-05	4.80674	0	0	-	no	0.367,*	0.373,ns	1	0	0	1
DIP2B	0.0419641	0.00961954	3.23186	0.00139486	0.0081487	-2.37956	NA	0	-	yes	-0.118,ns	-0.085,ns	1	0	0	1
NGDN	-0.0418321	0.192422	-7.99391	4.8171e-14	1.28938e-11	20.9741	0	0	MAPT	NA	NA	NA	1	0	0	1
NRBP2	0.0415987	0.100701	6.31895	1.19662e-09	6.84153e-08	11.0372	1	0	NA	NA	NA	NA	1	0	0	1
ALG13	-0.0415801	0.0447197	-5.53668	7.77476e-08	2.50637e-06	6.97019	2	NA	-	NA	NA	NA	1	0	0	1
TMEM126B	-0.0414974	0.11659	-4.92912	1.5042e-06	3.03348e-05	4.1033	1	0	-	NA	NA	NA	1	0	0	1
SNX2	-0.0414746	-0.0137152	-6.37126	8.93027e-10	5.25874e-08	11.3232	0	0	-	NA	0.183,ns	-0.009,ns	0	0	1	1
MITD1	-0.0412571	-0.0111623	-7.10856	1.2202e-11	1.39974e-09	15.5297	3	0	-	NA	NA	NA	1	0	0	1
KCTD12	0.0410715	0.0155346	4.80186	2.70753e-06	5.12111e-05	3.53719	0	24	-	no	0.251,ns	0.246,ns	1	0	0	1
DPY30	-0.0410625	0.0126382	-6.55758	3.10755e-10	2.14445e-08	12.3559	1	0	-	NA	NA	NA	1	0	0	1
BEST1	0.0410358	0.141548	4.32889	2.16848e-05	0.000277597	1.54273	NA	5	-	NA	NA	NA	1	0	0	1
DYNLT3	-0.0407586	-0.0132836	-4.84724	2.19848e-06	4.23076e-05	3.73766	5	NA	-	NA	NA	NA	1	0	0	1
UBA7	0.0404286	0.00849041	6.75273	1.0066e-10	8.46786e-09	13.4599	2	0	-	NA	NA	NA	1	0	0	1
SNRPB2	-0.0401442	-0.0132545	-8.68748	4.8973e-16	2.40322e-13	25.5006	1	0	-	NA	NA	NA	1	0	0	1
MRPL21	-0.0399297	-0.0143081	-5.83346	1.67063e-08	6.80032e-07	8.46533	3	0	-	NA	NA	NA	1	0	0	1
MRPS31	-0.0398771	0.0831277	-5.87926	1.31103e-08	5.54082e-07	8.70138	0	0	-	NA	-0.464,**	-0.172,ns	1	0	0	1
LPP	0.0398201	0.0733207	6.84009	6.03488e-11	5.61116e-09	13.9614	2	0	-	NA	NA	NA	1	0	0	1
MRPL32	-0.038885	-0.0137762	-5.43241	1.31613e-07	3.91427e-06	6.45936	2	0	-	NA	NA	NA	1	0	0	1
EMG1	-0.0387821	0.0987138	-6.56336	3.00644e-10	2.10761e-08	12.3882	0	0	NA	NA	NA	NA	0	0	1	1
POLE4	-0.0384407	-0.011824	-5.29671	2.58263e-07	6.89196e-06	5.80601	NA	0	-	NA	-0.273,ns	-0.117,ns	0	0	1	1
FXR1	-0.0383136	-0.0110804	-7.5681	7.24139e-13	1.1845e-10	18.3056	4	0	-	NA	NA	NA	1	0	0	1
FAM126B	0.0381416	0.0112375	4.53209	9.05255e-06	0.000137864	2.37816	1	0	-	NA	NA	NA	1	0	0	1
MRPL1	-0.0377663	-0.0139955	-4.46589	1.20735e-05	0.000174257	2.10242	0	0	-	NA	-0.414,**	0.181,ns	1	0	0	1
CDC26	-0.0376064	-0.0122785	-7.61619	5.35516e-13	9.65349e-11	18.6025	3	0	-	NA	-0.246,ns	-0.168,ns	1	0	0	1
MBD6	0.0373699	0.162583	5.40952	1.4759e-07	4.27204e-06	6.34825	2	0	-	NA	NA	NA	1	0	0	1
ZNF770	-0.0373239	0.10842	-4.86657	2.01093e-06	3.91245e-05	3.82354	2	0	-	NA	NA	NA	1	0	0	1
ZNF787	0.0373231	0.00851213	5.0492	8.54788e-07	1.90185e-05	4.64857	3	0	-	NA	NA	NA	1	0	0	1
PRIM1	-0.0371858	-0.0145341	-6.16957	2.73523e-09	1.40467e-07	10.2296	1	0	-	NA	-0.186,ns	0.058,ns	1	0	0	1
CCDC34	-0.0369563	0.184596	-5.82394	1.7567e-08	6.98962e-07	8.41642	1	0	-	NA	NA	NA	1	0	0	1
BTLA	-0.0369274	-0.0150132	-4.0861	5.91083e-05	0.000624526	0.587972	NA	0	-	no	-0.224,ns	-0.584,*	1	0	0	1
ENSA	-0.0368845	-0.0114038	-6.81106	7.15666e-11	6.45048e-09	13.7942	0	0	-	NA	-0.402,**	-0.026,ns	1	0	0	1
ZNF721	-0.0367306	0.182412	-3.32668	0.0010108	0.00633666	-2.08115	106	0	-	NA	NA	NA	1	0	0	1
HIGD1A	-0.036283	-0.0114575	-5.14951	5.28972e-07	1.26624e-05	5.11226	2	0	-	NA	NA	NA	1	0	0	1
ATG2A	0.0362163	0.101658	4.41477	1.50467e-05	0.000206698	1.89185	1	0	-	NA	NA	NA	1	0	0	1
PWP1	-0.035908	-0.0113752	-6.43288	6.31305e-10	3.84573e-08	11.6624	5	0	-	NA	NA	NA	1	0	0	1
ZNF700	-0.0358921	-0.009358	-4.40417	1.57456e-05	0.000214414	1.84845	1	0	-	NA	NA	NA	1	0	0	1
ZNF30	-0.0355695	0.0255434	-3.64482	0.000325345	0.00254316	-1.02275	2	0	-	NA	NA	NA	1	0	0	1
ZNF467	0.0355222	0.0102286	3.76356	0.000208723	0.00178302	-0.605404	1	0	-	NA	NA	NA	1	0	0	1
SBF1	0.0355208	0.0749011	5.91092	1.10793e-08	4.82086e-07	8.86535	0	0	-	NA	0.326,*	0.207,ns	1	0	0	1
DPH5	-0.0352743	-0.0112651	-6.40219	7.50554e-10	4.50996e-08	11.4932	4	0	-	NA	NA	NA	1	0	0	1
ANKRD12	-0.0352074	-0.00987127	-3.17935	0.00166195	0.00935886	-2.54139	0	0	-	NA	-0.311,*	-0.419,ns	1	0	0	1
CD226	-0.0350943	0.0491228	-3.77982	0.000196242	0.00169776	-0.547321	1	0	-	NA	NA	NA	1	0	0	1
ABTB1	0.0348926	0.0220077	4.63746	5.68569e-06	9.47579e-05	2.82417	0	0	-	yes	-0.011,ns	0.056,ns	1	0	0	1
CCDC149	0.0347629	0.0265684	4.61509	6.2799e-06	0.000102723	2.72878	1	0	-	NA	NA	NA	1	0	0	1
ZNF439	-0.0347602	-0.0111442	-3.89348	0.0001268	0.00120953	-0.13515	2	0	-	NA	NA	NA	1	0	0	1
WDR12	-0.0344254	0.00352582	-5.54261	7.54379e-08	2.45361e-06	6.99948	2	0	-	NA	NA	NA	1	0	0	1
COQ5	-0.0342106	-0.0141065	-4.68157	4.66849e-06	7.96077e-05	3.01343	2	0	-	NA	0.050,ns	-0.032,ns	1	0	0	1
RGL2	0.0340707	0.0105798	6.08305	4.38755e-09	2.12941e-07	9.76846	NA	0	-	NA	0.651,***	0.125,ns	1	0	0	1
FBXO8	-0.0340515	-0.00895168	-4.51483	9.76138e-06	0.000147389	2.30595	3	0	-	NA	NA	NA	1	0	0	1
TMEM175	0.0338948	0.056621	6.11358	3.71556e-09	1.81324e-07	9.93067	2	0	NA	NA	NA	NA	1	0	0	1
ADCY7	0.0338325	0.010318	4.2887	2.56797e-05	0.000314547	1.3814	0	0	APP	NA	NA	NA	1	0	0	1
CCDC90B	-0.0336722	-0.0107311	-5.89517	1.20476e-08	5.18171e-07	8.78372	3	0	-	NA	NA	NA	1	0	0	1
FGL2	-0.033629	-0.00742371	-5.65241	4.29774e-08	1.52609e-06	7.54609	0	0	-	NA	-0.160,ns	0.235,ns	0	1	0	1
MRPS28	-0.0335284	0.0565052	-5.55731	6.99975e-08	2.29847e-06	7.07216	0	0	-	yes	-0.053,ns	0.425,ns	1	0	0	1
SNAPC4	0.0334478	0.0132109	5.494	9.65249e-08	3.00213e-06	6.76019	0	0	-	NA	-0.264,ns	-0.624,*	1	0	0	1
PTRH2	-0.0334477	-0.0100137	-7.85453	1.1808e-13	2.42558e-11	20.0909	1	0	-	NA	NA	NA	1	0	0	1
PPM1F	0.0332912	0.110953	4.62717	5.95199e-06	9.8453e-05	2.78024	2	0	-	NA	0.265,ns	0.366,ns	1	0	0	1
RPL4	-0.0332623	0.0807752	-5.16526	4.90252e-07	1.18641e-05	5.18576	1	0	-	NA	-0.025,ns	0.139,ns	1	0	0	1
COMMD10	-0.03323	0.0287661	-4.29709	2.47908e-05	0.000307552	1.415	1	0	-	NA	-0.045,ns	0.001,ns	1	0	0	1
RAB40C	0.0330008	0.0536876	5.27778	2.83444e-07	7.36371e-06	5.71592	3	0	-	NA	0.222,ns	-0.277,ns	1	0	0	1
ATG16L2	0.0328742	0.0177932	4.47274	1.17209e-05	0.000171408	2.13079	1	0	-	NA	NA	NA	1	0	0	1
DDX50	-0.0327749	-0.0099611	-5.76308	2.41829e-08	9.32786e-07	8.10533	0	0	-	NA	-0.299,*	-0.325,ns	1	0	0	1
PKIA	-0.0327686	0.159024	-3.64797	0.000321583	0.00252045	-1.01183	0	0	-	NA	-0.101,ns	-0.487,ns	0	0	1	1
PPP2R3C	-0.0326188	0.111107	-5.16372	4.93916e-07	1.19201e-05	5.17856	0	0	-	NA	-0.418,**	-0.354,ns	1	0	0	1
SKIV2L	0.032617	0.232191	5.83055	1.69648e-08	6.87386e-07	8.45038	4	0	-	NA	-0.164,ns	-0.039,ns	1	0	0	1
WDR86	0.0325944	0.0291538	3.5777	0.00041605	0.00310386	-1.25331	5	0	NA	NA	NA	NA	1	0	0	1
SERTAD1	0.0323828	0.00764211	5.41313	1.44955e-07	4.22569e-06	6.36572	4	0	-	NA	-0.281,ns	0.074,ns	1	0	0	1
CCDC130	0.0323675	0.0715077	5.63927	4.59918e-08	1.60571e-06	7.4802	1	0	-	NA	NA	NA	1	0	0	1
FBLN5	-0.0322677	-0.00908088	-3.17227	0.00170137	0.00949758	-2.56302	5	0	-	NA	NA	NA	1	0	0	1
PHACTR2	0.0322542	0.00745112	5.45367	1.18287e-07	3.57819e-06	6.56291	0	4	-	NA	NA	NA	1	0	0	1
FRG1	-0.0322404	-0.0119358	-5.55813	6.97031e-08	2.29734e-06	7.07626	0	22	-	NA	-0.203,ns	0.094,ns	1	0	0	1
EIF4A2	-0.0319609	0.192564	-3.744	0.000224729	0.00189323	-0.674977	0	0	-	NA	-0.301,*	-0.547,*	1	0	0	1
CORO7	0.0318557	0.00821733	4.49171	1.0795e-05	0.000159453	2.20956	2	0	-	NA	NA	NA	1	0	0	1
ARHGAP24	0.0318119	0.00573691	3.70332	0.000261809	0.00214722	-0.818647	0	0	-	yes	0.113,ns	-0.299,ns	1	0	0	1
ZMYND11	-0.031729	-0.00702966	-3.51493	0.00052194	0.00370007	-1.46546	0	0	-	yes	-0.255,ns	-0.412,ns	1	0	0	1
ZNF23	-0.0316463	-0.0142852	-3.92938	0.000110228	0.00107467	-0.00271508	1	0	-	NA	NA	NA	1	0	0	1
CRIPT	-0.0315456	-0.0106231	-4.49629	1.05823e-05	0.000156834	2.22862	17	0	-	NA	-0.279,ns	0.241,ns	1	0	0	1
RPL41	-0.0315073	-0.01304	-4.89738	1.7436e-06	3.46094e-05	3.96096	0	0	-	yes	-0.001,ns	0.187,ns	1	0	0	1
MKNK2	0.0315025	0.0392889	4.44917	1.29781e-05	0.000183711	2.03329	1	0	-	NA	0.160,ns	0.192,ns	1	0	0	1
PCMTD1	-0.0314564	-0.0096388	-3.23594	0.00137585	0.00805976	-2.36686	1	0	-	NA	NA	NA	1	0	0	1
LTV1	-0.0314485	0.0195922	-5.69348	3.47522e-08	1.28438e-06	7.75263	4	0	-	NA	NA	NA	1	0	0	1
POFUT2	0.0313963	0.212669	6.38795	8.13149e-10	4.85307e-08	11.4148	0	0	-	yes	-0.092,ns	-0.344,ns	1	0	0	1
USP16	-0.0313622	-0.00835875	-4.94199	1.41651e-06	2.86973e-05	4.16121	0	0	-	yes	-0.014,ns	-0.353,ns	1	0	0	1
LEPROT	0.0312696	0.159678	4.27124	2.76259e-05	0.00033336	1.31174	18	0	-	NA	NA	NA	1	0	0	1
TNFSF10	-0.0311516	-0.00844498	-3.8431	0.00015408	0.00140743	-0.319205	NA	0	MAPT	NA	NA	NA	1	0	0	1
CLEC4A	-0.0311111	-0.0100391	-4.46818	1.19547e-05	0.000173184	2.11189	1	0	-	NA	NA	NA	1	0	0	1
DNHD1	0.0309739	0.0349393	3.39815	0.000789147	0.00518641	-1.85105	1	0	-	NA	NA	NA	1	0	0	1
TRABD	0.0309552	0.189207	6.48672	4.65386e-10	2.97881e-08	11.9606	3	0	-	NA	0.224,ns	-0.076,ns	1	0	0	1
FYTTD1	-0.0309051	0.071985	-4.37741	1.76512e-05	0.000234809	1.73927	3	0	-	NA	NA	NA	1	0	0	1
SGSM2	0.0309	0.0844427	4.88309	1.86302e-06	3.65691e-05	3.89713	4	0	-	NA	NA	NA	1	0	0	1
RRP12	0.0308823	0.00714237	3.81956	0.000168651	0.00151238	-0.404471	3	0	-	NA	NA	NA	1	0	0	1
REM2	0.0308307	0.340061	4.25143	3.00059e-05	0.000358165	1.23297	1	0	-	NA	-0.159,ns	0.217,ns	1	0	0	1
ZNF22	-0.0308078	-0.0120108	-3.37803	0.00084645	0.00549251	-1.91628	1	0	-	NA	NA	NA	1	0	0	1
MAST3	0.0307939	0.0100961	4.40459	1.57178e-05	0.000214414	1.85014	1	0	-	NA	NA	NA	1	0	0	1
FAM53C	0.0307934	0.131154	4.39174	1.66054e-05	0.000224273	1.79763	1	0	-	NA	NA	NA	1	0	0	1
LMF2	0.0307582	0.00783082	5.84589	1.56447e-08	6.5184e-07	8.52926	2	0	-	NA	NA	NA	1	0	0	1
ARV1	-0.0307572	-0.0101648	-4.56009	8.00637e-06	0.000125391	2.49586	0	0	-	yes	-0.282,ns	-0.439,ns	1	0	0	1
SPATA13	0.0305887	0.0329369	3.75916	0.000212226	0.00180596	-0.621078	1	0	-	NA	NA	NA	1	0	0	1
CNBP	-0.030574	-0.00900232	-5.64458	4.47492e-08	1.57478e-06	7.50683	1	0	-	NA	NA	NA	1	0	0	1
CLNS1A	-0.03049	-0.00981289	-4.3389	2.07862e-05	0.00026961	1.58313	1	0	-	NA	-0.089,ns	-0.009,ns	1	0	0	1
RBM34	-0.0304806	0.153904	-6.11666	3.65376e-09	1.79298e-07	9.94704	2	0	-	NA	NA	NA	1	0	0	1
ZNF613	-0.0304771	-0.00950593	-5.09197	6.97193e-07	1.60791e-05	4.8454	6	0	-	NA	NA	NA	1	0	0	1
DENND3	0.030361	0.0120676	4.23544	3.20687e-05	0.000376179	1.16961	6	0	-	NA	NA	NA	1	0	0	1
MAPK8IP3	0.0302777	0.164485	5.28244	2.77031e-07	7.28278e-06	5.73808	0	0	MAPT	NA	0.091,ns	-0.337,ns	1	0	0	1
STXBP2	0.0302395	0.00800516	4.42309	1.45193e-05	0.000200702	1.92597	0	0	-	NA	0.444,**	0.210,ns	1	0	0	1
ZBED5	-0.0302184	-0.0101569	-3.82589	0.000164606	0.00148213	-0.38157	1	0	NA	NA	NA	NA	1	0	0	1
TXNDC12	-0.0301996	-0.0102417	-4.04395	7.00237e-05	0.000727669	0.427129	1	0	-	NA	NA	NA	1	0	0	1
FUK	0.0301578	0.181687	4.67166	4.88037e-06	8.27415e-05	2.9708	1	0	-	NA	-0.185,ns	-0.289,ns	1	0	0	1
REEP5	-0.0300828	-0.00899536	-3.71451	0.000251065	0.00206871	-0.779245	2	0	-	NA	NA	NA	1	0	0	1
DHX34	0.0300178	0.218763	4.28848	2.57028e-05	0.000314547	1.38054	3	0	-	NA	NA	NA	1	0	0	1
ITPR3	0.0299783	0.0553018	3.61985	0.000356663	0.00273948	-1.10897	0	0	-	NA	0.418,**	0.099,ns	1	0	0	1
TLR8	0.0299697	0.011538	3.75933	0.000212089	0.00180596	-0.620474	0	NA	-	NA	NA	NA	0	0	1	1
GCLM	0.0299002	0.0354312	3.65695	0.000311081	0.00245996	-0.980662	4	0	-	NA	0.268,ns	0.258,ns	1	0	0	1
ZBP1	0.0298836	0.00669592	3.53485	0.00048586	0.00348344	-1.39849	NA	0	-	yes	-0.192,ns	0.303,ns	1	0	0	1
NMD3	-0.0298109	0.269013	-3.40417	0.000772713	0.00510118	-1.83146	1	0	-	NA	NA	NA	1	0	0	1
EXOSC7	-0.0297756	0.216289	-5.8938	1.21358e-08	5.18171e-07	8.77661	0	0	-	yes	-0.196,ns	0.009,ns	1	0	0	1
SYTL3	0.029744	0.00861184	4.71022	4.10422e-06	7.17873e-05	3.13719	2	0	-	NA	0.245,ns	0.178,ns	1	0	0	1
ZNF132	-0.0297008	-0.00760262	-3.88118	0.000133	0.00125915	-0.180267	4	0	-	NA	NA	NA	1	0	0	1
RWDD3	-0.0296599	0.14497	-3.72759	0.000239046	0.00198262	-0.733097	4	0	-	no	-0.034,ns	0.447,ns	1	0	0	1
ITIH4	0.0296595	0.0439019	3.94465	0.00010382	0.00101781	0.0539568	2	0	-	NA	NA	NA	1	0	0	1
ACTR10	-0.0296548	-0.00953607	-4.99633	1.09767e-06	2.32512e-05	4.40717	0	0	-	NA	-0.531,***	0.330,ns	1	0	0	1
SBNO2	0.029633	0.143753	3.47101	0.000610517	0.00422957	-1.61185	1	0	-	NA	NA	NA	1	0	0	1
KCTD21	-0.0295431	0.111554	-5.69055	3.52843e-08	1.29322e-06	7.73785	5	0	NA	NA	NA	NA	1	0	0	1
CD93	0.0295021	0.00943908	3.41973	0.000731702	0.00490373	-1.78068	2	0	-	NA	NA	NA	1	0	0	1
STAT5B	0.0294312	0.00960397	4.13001	4.94698e-05	0.000539465	0.757095	2	0	-	NA	NA	NA	1	0	0	1
IBTK	-0.0293549	0.126414	-4.23095	3.26718e-05	0.000381733	1.15186	NA	0	-	yes	-0.010,ns	-0.338,ns	1	0	0	1
EDC4	0.0292951	0.171512	5.18579	4.439e-07	1.08614e-05	5.28181	2	0	-	NA	NA	NA	1	0	0	1
LYRM2	-0.0292741	-0.00433972	-4.31021	2.34615e-05	0.000294368	1.46758	0	0	-	NA	-0.118,ns	0.712,**	1	0	0	1
PFKFB4	0.0292384	0.257946	3.95691	9.89363e-05	0.000980813	0.0995652	5	0	-	NA	NA	NA	1	0	0	1
RPS18	-0.0292281	0.151171	-3.40323	0.000775259	0.00511416	-1.83452	4	0	-	NA	NA	NA	1	0	0	1
ATP6AP1	0.029222	0.0089365	5.67143	3.89561e-08	1.41349e-06	7.6416	1	NA	-	NA	0.179,ns	0.306,ns	1	0	0	1
CALM2	-0.029157	-0.0093913	-5.06197	8.04431e-07	1.80344e-05	4.7072	0	0	-	NA	-0.352,*	-0.235,ns	1	0	0	1
THNSL1	-0.029135	0.0343468	-3.2421	0.00134766	0.00796613	-2.34771	0	0	-	NA	-0.421,**	-0.477,ns	1	0	0	1
ARID3A	0.0290971	0.00985297	3.68877	0.000276412	0.00225027	-0.869668	2	0	-	NA	-0.278,ns	-0.245,ns	1	0	0	1
CCDC14	-0.0290567	0.00228931	-3.41198	0.000751866	0.00500064	-1.806	1	0	-	NA	NA	NA	1	0	0	1
TBC1D10C	0.0290518	0.00726423	6.17112	2.71207e-09	1.40092e-07	10.2379	0	0	-	yes	-0.049,ns	0.381,ns	1	0	0	1
ELF4	0.0290516	0.00784663	5.8279	1.72035e-08	6.90721e-07	8.43678	1	NA	-	NA	NA	NA	1	0	0	1
DDIT4	0.0290374	0.00854737	3.20395	0.00153139	0.00876087	-2.46586	3	0	-	NA	-0.164,ns	-0.086,ns	1	0	0	1
AMT	0.0290108	0.129006	4.3152	2.29732e-05	0.000290304	1.48765	2	0	-	no	-0.134,ns	0.139,ns	1	0	0	1
WDR61	-0.0289992	0.109013	-5.39978	1.5495e-07	4.38678e-06	6.30106	1	0	-	NA	NA	NA	1	0	0	1
DENND1C	0.0289535	0.162077	4.75517	3.34929e-06	6.15058e-05	3.33257	2	0	-	NA	NA	NA	1	0	0	1
CCDC91	-0.0289034	0.0136146	-4.25933	2.90351e-05	0.000348461	1.26431	3	0	-	NA	NA	NA	1	0	0	1
PMPCB	-0.0288634	-0.0086023	-4.99806	1.08878e-06	2.31183e-05	4.41502	1	0	-	NA	-0.033,ns	0.283,ns	1	0	0	1
ICOS	-0.028844	-0.0102525	-3.44117	0.000678539	0.00460687	-1.71038	NA	0	-	NA	-0.144,ns	0.691,**	1	0	0	1
IGF2R	0.0288343	0.0108861	3.44929	0.00065936	0.00450435	-1.68365	0	0	-	yes	-0.206,ns	0.145,ns	1	0	0	1
HSPA1B	0.0288145	0.00929313	3.49534	0.000559841	0.00391845	-1.53095	0	0	-	NA	NA	NA	0	1	0	1
DVL3	0.0288079	0.00950442	4.96136	1.29376e-06	2.67004e-05	4.24862	0	0	PSEN2,APOE	NA	NA	NA	1	0	0	1
CCDC146	-0.0285689	-0.00981005	-3.65744	0.000310514	0.00245988	-0.97895	1	0	-	NA	NA	NA	1	0	0	1
CHCHD4	-0.0285683	0.0624984	-5.38372	1.67866e-07	4.64816e-06	6.22344	0	0	-	yes	-0.194,ns	0.215,ns	1	0	0	1
NSMCE2	-0.0285473	-0.00918361	-4.87635	1.9221e-06	3.76451e-05	3.86705	6	0	-	NA	NA	NA	1	0	0	1
OMA1	-0.0284498	-0.00730796	-4.99953	1.08124e-06	2.30431e-05	4.42173	4	0	NA	NA	NA	NA	1	0	0	1
PNPLA6	0.0284262	0.00689501	4.39419	1.64322e-05	0.000222282	1.80765	1	0	-	NA	-0.219,ns	-0.267,ns	1	0	0	1
NLRP12	0.0283458	0.00882053	4.12029	5.14637e-05	0.000554365	0.719538	4	0	-	NA	NA	NA	1	0	0	1
LYPLA1	0.0283019	0.0373966	3.55378	0.000453766	0.00331652	-1.33455	1	0	-	NA	-0.183,ns	0.002,ns	1	0	0	1
FAM133B	-0.0282915	0.126006	-4.71279	4.05689e-06	7.11002e-05	3.14833	0	3	-	NA	NA	NA	1	0	0	1
CCDC112	-0.0282325	0.006877	-3.20468	0.00152767	0.00874522	-2.46361	0	11	NA	NA	NA	NA	1	0	0	1
NFU1	-0.0281915	-0.00961248	-5.28072	2.79376e-07	7.32117e-06	5.72992	1	0	-	NA	NA	NA	1	0	0	1
CD58	-0.0280991	0.0125615	-3.18762	0.00161697	0.00914972	-2.51607	2	0	-	NA	NA	NA	1	0	0	1
ZCCHC9	-0.028064	-0.00775737	-5.13747	5.60522e-07	1.33453e-05	5.05625	NA	0	-	yes	0.023,ns	0.255,ns	1	0	0	1
FGD3	0.0279926	0.00914996	5.0546	8.33136e-07	1.85836e-05	4.67334	1	0	-	NA	-0.293,ns	-0.456,ns	1	0	0	1
TFB2M	-0.0279485	-0.0107823	-3.63215	0.000340901	0.00264139	-1.06658	3	0	-	NA	-0.112,ns	-0.390,ns	1	0	0	1
PARP10	0.0279068	0.136618	4.34179	2.05335e-05	0.000267117	1.59481	3	0	-	NA	NA	NA	1	0	0	1
SLC27A3	0.0278007	0.0060615	4.43488	1.38016e-05	0.000192287	1.97444	0	0	-	NA	0.072,ns	0.635,*	1	0	0	1
TRPC4AP	0.0277485	0.00675744	4.51672	9.68127e-06	0.00014668	2.31384	NA	0	-	NA	-0.150,ns	-0.275,ns	0	1	0	1
GATAD2B	0.027702	0.00722621	3.88433	0.000131385	0.00124654	-0.168725	2	0	-	NA	NA	NA	1	0	0	1
TMEM97	-0.0276944	0.0381946	-5.36849	1.81078e-07	4.99832e-06	6.15001	1	0	-	NA	NA	NA	1	0	0	1
BCKDK	0.0276756	0.00789447	4.10908	5.38589e-05	0.000573176	0.676312	0	1	-	NA	0.225,ns	0.389,ns	1	0	0	1
MXD3	0.0276297	0.0560674	4.35925	1.9069e-05	0.000250649	1.66547	7	0	-	NA	NA	NA	1	0	0	1
THUMPD1	-0.0276067	-0.00793521	-3.54919	0.000461362	0.00335408	-1.35009	0	0	-	NA	-0.542,***	-0.520,*	1	0	0	1
ANKMY1	0.0275823	0.0550896	4.19809	3.74277e-05	0.000423845	1.02245	3	0	NA	NA	NA	NA	1	0	0	1
POLR2A	0.0275626	0.0351747	3.75949	0.000211965	0.00180596	-0.619921	0	0	APP,PSEN1,PSEN2,MAPT,APOE	NA	NA	NA	1	0	0	1
EXTL3	0.0275581	0.0514241	3.76763	0.000205537	0.00175921	-0.590915	2	0	-	no	-0.066,ns	-0.346,ns	1	0	0	1
DHRS12	0.0275468	0.0534888	4.16227	4.33638e-05	0.000478193	0.882362	2	0	-	NA	NA	NA	1	0	0	1
COX6A1	-0.0275146	0.182787	-6.44404	5.92702e-10	3.66108e-08	11.7241	2	0	-	NA	0.245,ns	0.487,ns	1	0	0	1
ULK1	0.0275127	0.00995395	4.46808	1.196e-05	0.000173184	2.11147	0	0	-	no	-0.255,ns	-0.738,**	1	0	0	1
PHKA2	0.0275087	0.00758046	4.37108	1.81334e-05	0.000240139	1.71352	0	NA	-	no	0.494,***	-0.021,ns	1	0	0	1
LLGL1	0.0274606	0.0954572	4.33106	2.1487e-05	0.000277478	1.55148	NA	0	-	NA	0.549,***	0.111,ns	1	0	0	1
PPTC7	0.0274582	0.0517834	5.26558	3.00924e-07	7.69672e-06	5.65798	1	0	-	NA	NA	NA	1	0	0	1
TAF1	-0.0274483	0.225879	-5.71226	3.15229e-08	1.18486e-06	7.84747	0	NA	PSEN1,PSEN2,MAPT	NA	NA	NA	1	0	0	1
SFXN5	0.02742	0.178918	4.22329	3.37266e-05	0.000389454	1.1216	0	0	-	yes	0.221,ns	-0.058,ns	1	0	0	1
UTP6	-0.0273933	-0.00944816	-5.09735	6.79492e-07	1.57532e-05	4.87024	2	0	-	NA	NA	NA	1	0	0	1
GTF2A2	-0.0273341	0.00714412	-7.35214	2.76769e-12	3.49243e-10	16.9872	0	0	-	yes	0.014,ns	0.146,ns	1	0	0	1
MIS12	-0.0272483	-0.007862	-3.65064	0.000318423	0.00250457	-1.00256	NA	0	APP,PSEN2,APOE	NA	NA	NA	1	0	0	1
RPL34	-0.0272173	-0.00936789	-4.95832	1.31228e-06	2.68942e-05	4.23491	0	0	PSEN1	NA	NA	NA	1	0	0	1
ZNF559	-0.0272166	-0.0104611	-3.80326	0.000179492	0.00158863	-0.463224	NA	1	-	NA	NA	NA	1	0	0	1
RAB21	-0.0271814	-0.00698937	-3.86179	0.000143364	0.00134003	-0.251145	0	0	-	yes	-0.090,ns	-0.223,ns	1	0	0	1
ACSS2	0.027181	0.00856537	5.036	9.10005e-07	1.98962e-05	4.58814	1	0	-	NA	NA	NA	1	0	0	1
KTN1	-0.0271167	-0.00610823	-4.2649	2.83674e-05	0.00034091	1.28649	3	0	-	NA	-0.172,ns	0.177,ns	1	0	0	1
GPR18	-0.0269787	-0.011381	-4.29935	2.45575e-05	0.000305516	1.42402	NA	0	APP	NA	NA	NA	1	0	0	1
HACL1	-0.0269734	-0.00909278	-5.52435	8.27691e-08	2.65854e-06	6.90943	0	1	-	NA	NA	NA	1	0	0	1
TMEM30A	-0.0269704	0.116142	-3.85696	0.000146066	0.00135526	-0.268783	1	0	-	NA	NA	NA	1	0	0	1
NDUFA8	-0.0268937	0.105052	-5.26261	3.05322e-07	7.77208e-06	5.64393	NA	0	-	NA	-0.170,ns	0.138,ns	0	1	0	1
PAPSS2	0.0268329	0.0605562	3.46352	0.000626968	0.00432319	-1.63666	2	0	-	NA	0.288,ns	0.386,ns	1	0	0	1
GDI2	-0.0267925	-0.0086584	-3.7075	0.000257741	0.00211583	-0.803925	0	0	-	NA	NA	NA	0	0	1	1
ITGAL	0.0267682	0.00743457	4.12889	4.96961e-05	0.000540465	0.752757	0	0	-	NA	NA	NA	0	0	1	1
ATG4C	-0.0267608	-0.0109542	-3.43989	0.00068159	0.00462403	-1.71457	0	0	-	NA	-0.329,*	-0.512,ns	1	0	0	1
DRG1	-0.0266506	0.13061	-5.99919	6.90608e-09	3.12828e-07	9.32603	0	0	-	NA	-0.441,**	-0.157,ns	1	0	0	1
SCO1	-0.026648	-0.00706694	-5.79786	2.01514e-08	7.87599e-07	8.28282	1	0	-	NA	NA	NA	1	0	0	1
YIPF6	0.026547	0.00521395	4.243	3.1077e-05	0.000367967	1.19954	1	NA	-	NA	NA	NA	1	0	0	1
KATNA1	-0.0265351	-0.00848069	-5.15475	5.15762e-07	1.23797e-05	5.13671	0	0	-	yes	0.265,ns	0.366,ns	1	0	0	1
MED12	0.0262701	0.00694478	4.50069	1.03819e-05	0.000154904	2.24693	0	NA	APP,APOE	NA	NA	NA	1	0	0	1
SLCO3A1	0.0261816	0.00893962	4.90695	1.66779e-06	3.3405e-05	4.00379	1	0	-	NA	-0.263,ns	-0.463,ns	1	0	0	1
TNFSF14	0.0261596	0.00780646	3.37511	0.000855097	0.00552934	-1.92573	1	0	-	NA	NA	NA	1	0	0	1
RPS29	-0.0261468	-0.0104721	-3.51947	0.000513507	0.00364615	-1.45023	1	0	-	NA	NA	NA	1	0	0	1
ISY1	-0.0260997	-0.00732666	-6.25298	1.72682e-09	9.41546e-08	10.6788	2	0	-	NA	0.215,ns	0.173,ns	1	0	0	1
CFP	0.0260448	0.00710217	4.20796	3.59346e-05	0.000409034	1.06121	0	NA	APP	NA	NA	NA	1	0	0	1
HYLS1	-0.0259185	-0.00670565	-5.11899	6.12579e-07	1.43525e-05	4.97042	2	0	-	NA	NA	NA	1	0	0	1
ZNF746	0.0259082	0.00844062	4.08038	6.04884e-05	0.000636064	0.566057	3	0	-	NA	NA	NA	1	0	0	1
CACNA2D4	0.0258571	0.0278937	4.20981	3.56602e-05	0.00040696	1.06851	0	0	MAPT	NA	NA	NA	1	0	0	1
ELF2	0.025672	0.00763176	4.19388	3.80832e-05	0.000429615	1.00592	0	0	-	NA	0.302,*	0.622,*	1	0	0	1
COPS8	-0.0256278	-0.007847	-4.21282	3.52203e-05	0.000403503	1.08033	NA	0	-	NA	-0.405,**	-0.297,ns	1	0	0	1
SNRK	-0.0255775	-0.00664433	-3.2448	0.00133544	0.00792334	-2.33929	0	0	-	no	-0.486,***	-0.658,**	1	0	0	1
CEP350	0.0254983	0.00778196	5.42101	1.39347e-07	4.10284e-06	6.40398	1	0	-	NA	NA	NA	1	0	0	1
STK39	-0.0254205	-0.000923443	-3.2204	0.00144948	0.0083901	-2.41507	0	0	-	yes	-0.092,ns	-0.244,ns	1	0	0	1
SPHK2	0.025323	0.102789	3.67912	0.000286518	0.00231124	-0.90341	0	0	-	NA	-0.426,**	-0.172,ns	1	0	0	1
HSPA6	0.0253224	0.00746388	3.55547	0.000450993	0.00330591	-1.32882	2	0	-	NA	NA	NA	1	0	0	1
HIVEP1	0.0253151	0.0530834	4.08318	5.98091e-05	0.000630422	0.576781	2	0	-	no	-0.274,ns	-0.478,ns	1	0	0	1
PAG1	0.0253128	0.00980633	4.83945	2.27872e-06	4.34729e-05	3.70315	0	0	APP	NA	NA	NA	1	0	0	1
DNAH1	0.0252929	0.00582656	4.4311	1.40282e-05	0.000195135	1.95887	2	0	-	NA	NA	NA	1	0	0	1
TALDO1	0.0252811	0.00719997	4.44952	1.2958e-05	0.000183711	2.03478	0	0	-	NA	0.461,**	0.664,**	1	0	0	1
RRP15	-0.0252688	-0.00826827	-4.47106	1.18064e-05	0.000172312	2.12383	3	0	-	NA	NA	NA	1	0	0	1
GALK1	0.0252309	0.0114484	4.31121	2.33623e-05	0.00029365	1.47163	0	0	-	yes	-0.102,ns	0.359,ns	1	0	0	1
PIGF	-0.0252046	-0.00602322	-6.006	6.65722e-09	3.0468e-07	9.36182	NA	0	-	NA	-0.555,***	0.224,ns	1	0	0	1
PLEKHG3	0.0252017	0.00819886	3.55425	0.000452997	0.00331652	-1.33296	0	0	-	yes	0.190,ns	-0.163,ns	1	0	0	1
PQLC1	0.0251946	0.0054697	3.22661	0.00141964	0.00826611	-2.39584	1	0	-	NA	NA	NA	1	0	0	1
RASA2	0.0251435	0.00673824	3.15631	0.00179346	0.00989061	-2.61162	NA	0	-	yes	0.068,ns	-0.189,ns	1	0	0	1
CKAP4	0.0251407	0.00849015	3.57636	0.000418079	0.00311111	-1.25787	2	0	-	NA	NA	NA	1	0	0	1
ALG5	-0.0250992	-0.0097547	-4.81915	2.50137e-06	4.74133e-05	3.61341	0	0	-	NA	0.604,***	0.847,***	1	0	0	1
ZNF324	0.0250739	0.0054929	4.45701	1.25463e-05	0.000178456	2.06567	2	0	-	NA	NA	NA	1	0	0	1
KLF6	0.0250697	0.149236	4.41729	1.4885e-05	0.000205115	1.90218	0	8	-	NA	NA	NA	1	0	0	1
GHDC	0.0250582	0.00510865	4.27876	2.67712e-05	0.000324821	1.34171	0	0	-	NA	0.432,**	0.454,ns	1	0	0	1
CCDC65	-0.0250047	-0.00864161	-3.83248	0.000160496	0.0014565	-0.357709	8	0	NA	NA	NA	NA	1	0	0	1
PPP1R3E	0.0250033	0.006785	4.04279	7.03503e-05	0.000729728	0.422714	1	0	-	NA	NA	NA	1	0	0	1
MPHOSPH10	-0.0249575	-0.00892959	-5.8429	1.58936e-08	6.591e-07	8.51389	1	0	-	NA	NA	NA	1	0	0	1
XPO6	0.0248724	0.00953583	3.84575	0.000152513	0.00139746	-0.309558	0	0	-	NA	-0.048,ns	-0.646,**	1	0	0	1
GLOD4	-0.0248286	-0.00760699	-4.29397	2.51178e-05	0.000309745	1.4025	0	0	-	NA	NA	NA	0	1	0	1
RPGR	-0.0247584	0.138274	-3.67764	0.000288101	0.00231852	-0.908587	0	NA	-	NA	-0.369,*	-0.213,ns	1	0	0	1
ZNF35	-0.0246353	0.101037	-4.11202	5.32205e-05	0.000567065	0.687642	1	0	-	NA	NA	NA	1	0	0	1
SLC16A3	0.0246149	0.00876123	3.54685	0.000465276	0.003373	-1.35799	2	0	-	NA	NA	NA	1	0	0	1
PRDX4	-0.024601	-0.00797059	-3.84885	0.000150704	0.00138953	-0.298295	0	NA	-	yes	0.064,ns	0.264,ns	1	0	0	1
NACA	-0.0245054	-0.00719575	-6.25497	1.70792e-09	9.37022e-08	10.6895	0	0	-	yes	0.021,ns	0.314,ns	1	0	0	1
DBN1	0.0245043	0.0397672	3.16436	0.00174642	0.00968881	-2.58712	0	0	-	yes	-0.041,ns	0.007,ns	1	0	0	1
ZNF350	-0.024448	-0.00909012	-4.49861	1.04761e-05	0.000155785	2.23828	1	0	-	NA	NA	NA	1	0	0	1
PPIH	-0.0243776	-0.00810566	-5.22944	3.59044e-07	8.98423e-06	5.48706	0	0	-	NA	NA	NA	0	0	1	1
CARD8	0.0243638	0.0167316	3.87846	0.000134412	0.00127116	-0.190246	0	0	-	NA	NA	NA	0	1	0	1
ZNF622	-0.0243208	-0.00910459	-5.96479	8.30748e-09	3.68744e-07	9.14592	1	0	-	NA	NA	NA	1	0	0	1
MRPS9	-0.0242955	-0.007701	-5.11219	6.32891e-07	1.47892e-05	4.93889	1	0	-	NA	0.076,ns	-0.086,ns	1	0	0	1
ALKBH3	-0.0242518	-0.00869829	-4.76531	3.19849e-06	5.9229e-05	3.37688	2	0	-	NA	NA	NA	1	0	0	1
TAGAP	0.0241892	0.00669233	4.22823	3.3043e-05	0.000384038	1.1411	0	0	-	yes	-0.004,ns	-0.140,ns	1	0	0	1
MPDU1	0.02415	0.00592667	5.52294	8.3367e-08	2.6624e-06	6.90244	NA	0	-	NA	-0.311,*	0.309,ns	1	0	0	1
ZBTB43	0.0241246	0.0371993	4.40405	1.5754e-05	0.000214414	1.84794	2	0	-	NA	NA	NA	1	0	0	1
FLOT2	0.0239878	0.0076361	4.32952	2.16266e-05	0.000277597	1.5453	2	0	-	NA	-0.158,ns	-0.325,ns	1	0	0	1
TMUB2	0.0238102	0.00754939	4.99926	1.08263e-06	2.30431e-05	4.42048	1	0	-	NA	NA	NA	1	0	0	1
BSDC1	0.0237959	0.00697348	4.64739	5.43959e-06	9.13458e-05	2.86664	4	0	-	NA	NA	NA	1	0	0	1
HDHD2	-0.0236848	0.0898967	-4.46187	1.22852e-05	0.000175867	2.0858	1	0	-	NA	NA	NA	1	0	0	1
RBP7	-0.0236763	-0.00415627	-3.25873	0.00127415	0.00769782	-2.2958	1	0	NA	NA	-0.162,ns	-0.200,ns	1	0	0	1
FMNL2	-0.0236353	0.103633	-3.41813	0.000735816	0.00491861	-1.7859	4	0	-	NA	NA	NA	1	0	0	1
TNK2	0.0235621	0.305902	4.49426	1.06762e-05	0.000157962	2.22016	2	0	-	NA	NA	NA	1	0	0	1
HECA	-0.0235106	-0.00591786	-3.55367	0.000453942	0.00331652	-1.33492	NA	0	-	yes	-0.208,ns	-0.368,ns	1	0	0	1
TOP2B	-0.0234936	-0.00797162	-4.60153	6.66877e-06	0.000107491	2.67114	1	0	-	NA	-0.054,ns	-0.193,ns	1	0	0	1
HSH2D	0.0234914	0.00605768	3.23844	0.00136438	0.00801831	-2.35912	4	0	-	NA	NA	NA	1	0	0	1
VDAC3	-0.0234903	-0.00798029	-5.57395	6.42992e-08	2.14323e-06	7.15463	0	0	-	NA	-0.413,**	-0.413,ns	1	0	0	1
BRPF1	0.0233757	0.00621618	4.86415	2.0336e-06	3.9392e-05	3.81274	2	0	-	NA	0.134,ns	-0.044,ns	1	0	0	1
NDC80	-0.0233723	-0.00895079	-3.22108	0.0014462	0.00837655	-2.41297	NA	0	PSEN2	NA	-0.034,ns	-0.073,ns	1	0	0	1
ROBO3	0.0233557	0.0987693	3.54498	0.000468433	0.00338876	-1.36432	3	0	-	NA	NA	NA	1	0	0	1
TOMM20	-0.0232974	0.268397	-3.51207	0.000527316	0.00373049	-1.47503	1	0	-	NA	NA	NA	1	0	0	1
MGAM	0.023274	0.00814242	3.25111	0.00130735	0.00781842	-2.31961	NA	0	-	NA	NA	NA	0	0	1	1
MST1	0.0232465	0.116363	3.67754	0.000288207	0.00231852	-0.908934	NA	0	-	yes	0.011,ns	0.260,ns	1	0	0	1
ZNF341	0.0231925	0.00547798	3.88771	0.000129673	0.00123162	-0.15633	1	0	-	NA	NA	NA	1	0	0	1
BLVRA	-0.0231866	-0.00607931	-4.22556	3.34112e-05	0.000387807	1.13055	NA	0	-	NA	-0.046,ns	-0.045,ns	0	0	1	1
MTCP1	-0.0231816	-0.00726083	-4.46474	1.21341e-05	0.000174846	2.09763	1	NA	NA	NA	0.171,ns	0.463,ns	1	0	0	1
SAFB2	0.0231504	0.0866855	3.84602	0.000152358	0.00139746	-0.308599	1	0	-	NA	NA	NA	1	0	0	1
TPP1	0.0231319	0.0068054	3.19784	0.0015629	0.00889502	-2.48467	1	0	-	NA	NA	NA	1	0	0	1
NTNG2	0.023079	0.198683	4.12276	5.09501e-05	0.000550174	0.729071	6	0	-	NA	0.018,ns	-0.010,ns	1	0	0	1
RPS7	-0.0230601	-0.00701227	-4.42344	1.44977e-05	0.000200702	1.92739	NA	0	-	NA	0.380,*	0.800,***	1	0	0	1
MAP4K5	-0.0230546	-0.00879831	-3.5076	0.000535823	0.00378014	-1.48999	0	1	-	NA	-0.048,ns	0.050,ns	1	0	0	1
SNRPF	-0.0230524	-0.0077308	-3.87632	0.000135529	0.00127898	-0.198063	0	2	-	NA	NA	NA	1	0	0	1
SRBD1	-0.0230453	-0.00508282	-3.99369	8.55539e-05	0.000862668	0.237209	2	0	-	NA	NA	NA	1	0	0	1
DGAT1	0.023001	0.0885699	3.42827	0.000710084	0.00478427	-1.75274	1	0	-	NA	-0.232,ns	0.121,ns	1	0	0	1
RBM17	-0.0229533	0.0185432	-3.62058	0.000355706	0.00273682	-1.10645	0	2	-	NA	NA	NA	1	0	0	1
EMILIN2	0.0229519	0.00821549	3.38447	0.000827701	0.00539564	-1.89544	NA	0	-	yes	-0.132,ns	-0.394,ns	1	0	0	1
FAM3A	0.0227819	0.00419651	3.84321	0.000154011	0.00140743	-0.318782	1	NA	-	NA	NA	NA	1	0	0	1
SLC2A6	0.0227817	0.130822	3.21456	0.0014781	0.00852636	-2.43314	NA	0	-	yes	0.186,ns	0.267,ns	1	0	0	1
EXOSC8	-0.022684	-0.00650456	-4.32938	2.16393e-05	0.000277597	1.54474	0	0	-	yes	0.079,ns	0.419,ns	1	0	0	1
AGPAT1	0.0226705	0.00514932	3.85984	0.000144453	0.00134452	-0.258291	0	0	-	NA	-0.279,ns	-0.344,ns	0	1	0	1
ZDHHC8	0.0225593	0.0625821	4.11708	5.21405e-05	0.0005569	0.707124	8	0	-	NA	NA	NA	1	0	0	1
DTX2	0.0225535	0.00623472	3.56165	0.000441016	0.00325166	-1.30788	0	0	-	NA	0.468,**	0.589,*	1	0	0	1
DPP3	0.0225232	0.00357077	3.87118	0.000138255	0.00130054	-0.216874	3	0	-	no	0.005,ns	-0.004,ns	1	0	0	1
LYG1	0.022495	0.00233327	3.53971	0.000477432	0.00343977	-1.38212	2	0	NA	NA	NA	NA	1	0	0	1
ACTL6A	-0.0224849	-0.00747033	-4.20599	3.62285e-05	0.000411848	1.05345	2	0	-	NA	-0.077,ns	0.222,ns	1	0	0	1
EGLN2	0.0224406	0.178825	4.59333	6.91521e-06	0.000110656	2.63634	NA	NA	NA	NA	NA	NA	0	0	1	1
ZNF385A	0.0223723	0.034137	3.18639	0.00162355	0.0091701	-2.51982	2	0	-	NA	NA	NA	1	0	0	1
HSPA14	-0.0223683	-0.00758128	-3.64564	0.00032436	0.00253771	-1.0199	0	0	-	NA	NA	NA	0	0	1	1
THYN1	-0.0223567	-0.00794351	-5.22446	3.67878e-07	9.15342e-06	5.46354	1	0	-	no	-0.190,ns	0.360,ns	1	0	0	1
HPRT1	-0.0223203	-0.00658046	-3.48962	0.000571382	0.00399289	-1.55001	2	NA	-	NA	NA	NA	1	0	0	1
ST6GALNAC6	0.0223123	0.12524	3.20354	0.00153348	0.00876715	-2.46712	1	0	-	NA	-0.100,ns	-0.447,ns	1	0	0	1
CNNM3	0.0223073	0.00653139	4.191	3.85371e-05	0.000433629	0.994644	2	0	-	NA	0.158,ns	-0.295,ns	1	0	0	1
MAN2C1	0.0222461	0.020392	3.21683	0.0014669	0.00846873	-2.42611	1	0	-	NA	0.290,ns	0.198,ns	1	0	0	1
SLC38A1	0.0222419	0.0386941	3.52835	0.000497377	0.00355447	-1.42039	1	0	-	NA	-0.038,ns	-0.077,ns	1	0	0	1
TOP3A	0.0222384	0.00561174	4.28841	2.57107e-05	0.000314547	1.38025	0	0	-	yes	-0.063,ns	0.494,ns	1	0	0	1
MOV10	0.0221826	0.00441834	3.3284	0.00100484	0.00630826	-2.07567	1	0	-	NA	NA	NA	1	0	0	1
EPN1	0.0221218	0.00558106	3.8003	0.000181528	0.00160251	-0.473857	1	0	-	NA	-0.294,ns	-0.422,ns	1	0	0	1
LATS2	0.0221143	0.116973	4.36918	1.82809e-05	0.000241368	1.70578	0	10	-	no	-0.013,ns	0.476,ns	1	0	0	1
LILRB3	0.0220982	0.259211	4.8713	1.96748e-06	3.83636e-05	3.84458	3	0	NA	NA	NA	NA	1	0	0	1
SNRPA1	-0.0220895	0.00445508	-4.09247	5.76073e-05	0.000611593	0.6124	0	0	PSEN1	NA	-0.183,ns	-0.230,ns	1	0	0	1
FAM107B	-0.0220443	-0.00816713	-3.76769	0.000205483	0.00175921	-0.590672	1	0	-	NA	NA	NA	1	0	0	1
PRMT1	-0.0220235	0.235942	-4.55688	8.12022e-06	0.000126534	2.48232	2	0	-	NA	NA	NA	1	0	0	1
PNKP	0.0220192	0.00437268	3.29438	0.00112895	0.00694914	-2.18371	0	0	-	yes	-0.036,ns	0.511,ns	1	0	0	1
UTP14A	-0.0218754	0.110359	-5.23445	3.50391e-07	8.84286e-06	5.51067	1	NA	-	NA	NA	NA	1	0	0	1
TBCE	-0.0217685	-0.00596173	-4.61231	6.35802e-06	0.000103617	2.71692	NA	0	MAPT	NA	NA	NA	1	0	0	1
NAP1L4	-0.021759	-0.00793685	-3.77244	0.00020182	0.00173243	-0.573724	1	0	-	NA	0.194,ns	-0.017,ns	1	0	0	1
PTOV1	0.0217384	0.00643972	4.07377	6.21206e-05	0.000651676	0.540778	2	0	-	NA	NA	NA	1	0	0	1
TRIM21	0.0217287	0.0066603	3.79634	0.000184288	0.00161811	-0.488087	0	0	-	NA	0.826,***	0.524,*	1	0	0	1
RPS6KA5	0.0216247	0.0420162	3.32489	0.00101705	0.00636686	-2.08688	1	0	-	NA	NA	NA	1	0	0	1
FKBP3	-0.0215723	-0.00770596	-4.44743	1.30758e-05	0.000184797	2.02612	1	0	-	NA	NA	NA	1	0	0	1
FBXL6	0.0215426	0.00564251	4.49773	1.0516e-05	0.000156114	2.23463	1	0	-	NA	0.068,ns	0.292,ns	1	0	0	1
MFSD10	0.0214656	0.00712069	4.08696	5.89029e-05	0.000623493	0.591277	1	0	-	NA	NA	NA	1	0	0	1
IFT74	-0.0214619	-0.00494974	-3.25865	0.00127447	0.00769782	-2.29604	NA	0	-	NA	NA	NA	0	1	0	1
PCSK7	0.0214036	0.00364382	3.67547	0.000290438	0.00233434	-0.916178	0	0	-	NA	0.161,ns	-0.227,ns	0	0	1	1
ATXN7L3	0.0213994	0.0059873	4.57863	7.37881e-06	0.000116596	2.57411	2	0	-	NA	NA	NA	1	0	0	1
ERGIC2	-0.0213929	-0.00521428	-3.25389	0.00129513	0.00778226	-2.31093	1	0	-	NA	NA	NA	1	0	0	1
GPR137	0.0213505	0.050222	3.19808	0.00156165	0.00889502	-2.48393	1	0	NA	NA	-0.217,ns	-0.029,ns	1	0	0	1
MPHOSPH6	-0.0213299	0.258691	-3.18856	0.00161191	0.00912694	-2.51318	NA	0	-	NA	-0.295,ns	0.312,ns	0	0	1	1
SPNS1	0.0213211	0.0167525	3.56985	0.000428093	0.00317699	-1.28003	3	0	-	NA	NA	NA	1	0	0	1
MGAT1	0.0213189	0.00574007	4.74876	3.44812e-06	6.25406e-05	3.30461	1	0	-	NA	-0.143,ns	0.049,ns	1	0	0	1
LYAR	-0.0212954	-0.00703777	-3.75447	0.000216026	0.00182931	-0.637794	6	0	-	NA	-0.179,ns	-0.127,ns	1	0	0	1
CRYZL1	-0.0212915	0.130753	-4.66037	5.13326e-06	8.63658e-05	2.92229	2	0	-	NA	-0.282,ns	-0.462,ns	1	0	0	1
SMG5	0.021281	0.00539017	3.41949	0.000732324	0.00490418	-1.78147	0	0	-	NA	-0.199,ns	-0.657,**	1	0	0	1
VPS8	0.0212703	0.00623111	4.75662	3.32721e-06	6.12276e-05	3.33894	1	0	-	NA	NA	NA	1	0	0	1
TSEN34	0.0212624	0.00690878	3.37085	0.000867831	0.00559658	-1.93947	3	0	-	NA	NA	NA	1	0	0	1
MTMR3	0.0211854	0.00833623	3.2463	0.00132871	0.00789276	-2.33461	1	0	NA	NA	-0.070,ns	0.020,ns	1	0	0	1
SNAI3	0.0211767	0.0061474	3.19505	0.00157752	0.00896666	-2.49327	1	NA	-	NA	0.030,ns	-0.271,ns	1	0	0	1
SLC37A4	0.0211709	0.0607629	3.60067	0.00038263	0.00288869	-1.17486	5	0	NA	NA	0.061,ns	0.263,ns	1	0	0	1
SVIL	0.0211697	0.184803	3.56405	0.00043719	0.00322884	-1.29972	2	0	-	NA	0.224,ns	0.467,ns	1	0	0	1
VPS52	0.0211622	0.00651576	4.32397	2.21399e-05	0.000280979	1.52291	2	0	-	NA	NA	NA	1	0	0	1
CCDC71	-0.0211503	-0.00513545	-3.58091	0.000411221	0.00307938	-1.24238	3	0	-	NA	NA	NA	1	0	0	1
DKC1	-0.0211431	0.000114733	-4.38564	1.7043e-05	0.000229133	1.77278	2	NA	-	NA	NA	NA	1	0	0	1
AOAH	0.0211319	0.00535119	4.16925	4.21408e-05	0.000466453	0.909578	NA	0	NA	NA	0.444,**	0.652,**	1	0	0	1
EXOSC3	-0.0210624	-0.00681665	-3.90546	0.000121022	0.00116194	-0.0910631	NA	0	-	NA	NA	NA	0	0	1	1
TMEM115	0.0210392	0.00497153	4.37398	1.7911e-05	0.000237549	1.72531	1	0	-	NA	NA	NA	1	0	0	1
CDV3	-0.0210369	-0.00661024	-4.44111	1.34369e-05	0.000188994	2.00006	NA	0	-	NA	-0.190,ns	-0.522,*	1	0	0	1
STK40	0.0210338	0.16568	4.52022	9.53462e-06	0.000144707	2.32846	0	0	-	yes	-0.196,ns	-0.195,ns	1	0	0	1
NIF3L1	-0.0209703	-0.00733357	-3.3552	0.000916176	0.00587697	-1.98987	2	0	-	no	0.196,ns	0.469,ns	1	0	0	1
UBR4	0.0209667	0.00641402	3.84763	0.000151412	0.00139314	-0.302719	6	0	-	NA	NA	NA	1	0	0	1
NSMCE1	-0.0209242	-0.00827083	-4.37873	1.75523e-05	0.000233845	1.74464	1	0	-	NA	NA	NA	1	0	0	1
EIF4B	-0.0208513	-0.00656605	-3.79793	0.000183181	0.0016132	-0.482406	71	0	-	NA	0.089,ns	-0.167,ns	1	0	0	1
NME7	-0.0208308	-0.00747979	-4.24121	3.13098e-05	0.000369641	1.19243	0	0	-	no	-0.487,***	0.416,ns	1	0	0	1
ORAI2	0.0207965	0.0386045	3.21831	0.00145969	0.0084381	-2.42155	3	0	-	NA	NA	NA	1	0	0	1
TTC27	-0.0207551	-0.00764953	-3.60682	0.00037411	0.00282921	-1.15375	4	0	-	NA	NA	NA	1	0	0	1
NDUFB5	-0.0207083	-0.00645894	-3.45947	0.000636026	0.00436521	-1.65005	0	0	-	NA	-0.585,***	0.054,ns	1	0	0	1
DTX3L	0.0206618	0.00490311	3.54001	0.000476908	0.00343977	-1.38109	0	0	PSEN2	NA	NA	NA	1	0	0	1
ZNF540	-0.0206587	0.123612	-3.47487	0.00060221	0.00418185	-1.59907	3	0	-	NA	NA	NA	1	0	0	1
ZNF646	0.0206498	0.00640885	3.95125	0.000101161	0.0009995	0.078517	1	0	-	NA	NA	NA	1	0	0	1
RPS21	-0.0206231	-0.00865525	-3.31433	0.00105456	0.00656903	-2.12049	0	0	-	NA	0.393,**	0.632,*	1	0	0	1
PRPF18	-0.0205466	-0.00635931	-5.03464	9.15925e-07	1.99762e-05	4.58188	0	0	-	yes	0.095,ns	-0.338,ns	1	0	0	1
TPRKB	-0.0204811	0.00266736	-4.48955	1.08966e-05	0.000160684	2.2006	0	0	-	no	0.321,*	0.610,*	1	0	0	1
DYRK4	-0.0203273	-0.00862444	-3.68133	0.000284178	0.00230015	-0.895706	1	0	-	NA	NA	NA	1	0	0	1
MAPKAPK5	-0.0203028	-0.00659974	-3.56732	0.000432044	0.00319618	-1.28863	1	0	NA	NA	NA	NA	1	0	0	1
TMEM127	0.0202972	0.00495396	3.66935	0.00029711	0.00237931	-0.937512	1	0	-	NA	NA	NA	1	0	0	1
TCEAL4	-0.0202264	-0.00923486	-3.38086	0.000838164	0.00545579	-1.90713	1	NA	-	NA	NA	NA	1	0	0	1
TMEM9B	-0.0202033	-0.00674966	-3.79999	0.000181742	0.00160251	-0.474969	2	0	-	NA	0.232,ns	0.420,ns	1	0	0	1
VPS37C	0.0201495	0.00722499	3.23535	0.00137861	0.00806439	-2.36872	2	0	-	NA	NA	NA	1	0	0	1
ICAM3	0.0200912	0.301428	4.25045	3.01293e-05	0.000358668	1.22906	3	0	-	NA	NA	NA	1	0	0	1
JUND	0.0200566	0.00607101	3.65822	0.000309621	0.00245721	-0.976245	3	0	-	NA	NA	NA	1	0	0	1
GOLGA5	-0.0200413	-0.00460869	-4.22103	3.40441e-05	0.000391551	1.11267	0	2	-	NA	-0.235,ns	-0.224,ns	1	0	0	1
BICD2	0.0200268	0.0581888	4.18173	4.00366e-05	0.000447649	0.958316	1	0	-	NA	0.223,ns	-0.225,ns	1	0	0	1
MLLT6	0.0199472	0.0559587	3.71521	0.000250408	0.00206715	-0.776778	1	0	-	NA	NA	NA	1	0	0	1
TAF1C	0.0199435	0.249539	3.50685	0.000537271	0.00378446	-1.49251	9	0	-	NA	-0.034,ns	-0.409,ns	1	0	0	1
ZNF692	0.0198973	0.00467222	3.53392	0.000487497	0.00349234	-1.40163	3	0	-	NA	NA	NA	1	0	0	1
MGAT4A	-0.0198861	0.0294432	-3.44674	0.000665312	0.00453799	-1.69203	4	0	NA	NA	NA	NA	1	0	0	1
UNC119	0.0197839	0.0744544	3.80974	0.000175105	0.00156233	-0.43989	0	0	-	NA	-0.358,*	0.275,ns	1	0	0	1
KLHL22	0.0197742	0.066633	3.43166	0.000701642	0.00474186	-1.74159	1	0	-	NA	NA	NA	1	0	0	1
SLC26A11	0.0197622	0.00430699	3.77699	0.000198367	0.0017111	-0.557465	3	0	-	NA	NA	NA	1	0	0	1
SLC44A2	0.0197567	0.00793491	3.35443	0.000918619	0.00588409	-1.99234	3	0	-	NA	NA	NA	1	0	0	1
ZNF195	-0.0196781	-0.00660835	-3.3196	0.00103568	0.00646514	-2.10373	3	0	-	NA	NA	NA	1	0	0	1
DUSP12	-0.0196379	-0.0053209	-3.25415	0.00129403	0.00778089	-2.31013	1	0	-	NA	NA	NA	1	0	0	1
PI4KB	0.0196141	0.00500406	4.11957	5.16139e-05	0.00055463	0.716769	1	0	-	NA	NA	NA	1	0	0	1
SELL	0.0195707	0.0064219	3.46298	0.000628167	0.00432471	-1.63845	0	0	-	NA	NA	NA	0	0	1	1
NLRP6	0.0195585	0.00679211	3.17191	0.00170338	0.00949758	-2.56411	2	0	NA	NA	0.045,ns	0.298,ns	1	0	0	1
GPR108	0.0195578	0.0057561	3.97856	9.08338e-05	0.000912781	0.180476	0	0	-	NA	0.380,*	0.393,ns	1	0	0	1
TAPT1	-0.0195071	-0.00532752	-3.58081	0.000411374	0.00307938	-1.24273	1	0	-	NA	NA	NA	1	0	0	1
NAGPA	0.019492	0.102274	3.31805	0.00104118	0.00649486	-2.10864	NA	0	-	NA	0.688,***	0.574,*	1	0	0	1
UPF1	0.0194464	0.00650029	3.5693	0.00042895	0.00317862	-1.28191	0	0	-	yes	0.241,ns	-0.466,ns	1	0	0	1
TAZ	0.019393	0.00387762	3.62612	0.000348545	0.00269588	-1.08738	5	NA	-	NA	0.027,ns	-0.325,ns	1	0	0	1
CSTF3	-0.0193757	-0.00618033	-3.64876	0.000320647	0.00251758	-1.0091	0	0	-	NA	-0.708,***	-0.454,ns	1	0	0	1
PPCS	-0.0193044	-0.00447759	-3.90397	0.000121729	0.00116746	-0.0965695	1	0	-	NA	NA	NA	1	0	0	1
TM2D3	-0.0193041	0.0201009	-3.92092	0.000113934	0.00110713	-0.0339965	4	0	NA	NA	NA	NA	1	0	0	1
SLC5A6	0.0192726	0.102169	3.82366	0.00016602	0.00149182	-0.389637	1	0	-	NA	-0.070,ns	0.088,ns	1	0	0	1
VPS33B	0.0191981	0.00289882	4.43661	1.36992e-05	0.000191161	1.98157	2	0	-	NA	0.146,ns	-0.241,ns	1	0	0	1
PDXK	0.019119	0.00595898	3.42693	0.00071343	0.00480315	-1.75712	0	0	-	yes	-0.152,ns	-0.480,ns	1	0	0	1
ZNF219	0.0191048	0.249575	3.8034	0.000179393	0.00158863	-0.462703	3	0	-	NA	NA	NA	1	0	0	1
ZNF500	0.0190818	0.117645	3.56808	0.000430847	0.00319	-1.28604	2	0	-	NA	NA	NA	1	0	0	1
TRIM28	0.0190788	0.00238981	3.22405	0.00143188	0.00831545	-2.40377	0	0	PSEN1	NA	0.035,ns	0.044,ns	1	0	0	1
ZSCAN16	-0.0189521	0.12712	-3.99582	8.48312e-05	0.000856359	0.245247	2	NA	-	NA	NA	NA	1	0	0	1
COPS3	-0.0188983	-0.00557025	-4.33918	2.07614e-05	0.00026961	1.58428	0	0	-	NA	-0.396,**	0.662,**	1	0	0	1
AP1G2	0.0188232	0.14534	3.55188	0.000456898	0.00332985	-1.34099	4	0	-	NA	NA	NA	1	0	0	1
SF3B4	0.0188208	0.00541942	3.55564	0.000450722	0.00330591	-1.32825	0	0	-	yes	-0.138,ns	0.329,ns	1	0	0	1
FAM131A	0.0187695	0.00601694	3.68037	0.000285193	0.00230477	-0.899056	1	0	-	NA	NA	NA	1	0	0	1
ASB6	0.0186782	0.0110177	4.60095	6.68594e-06	0.000107572	2.66868	0	0	-	yes	-0.071,ns	-0.050,ns	1	0	0	1
DHX33	0.0186486	0.127331	3.75925	0.000212157	0.00180596	-0.620775	0	0	-	yes	0.122,ns	0.257,ns	1	0	0	1
HERC1	0.018611	0.00293127	3.34391	0.000952594	0.00605779	-2.02609	2	0	-	NA	NA	NA	1	0	0	1
ZNF707	0.0185694	0.050218	3.61664	0.000360893	0.00276716	-1.12003	1	0	-	NA	NA	NA	1	0	0	1
PEPD	0.0185683	0.0045211	3.70976	0.000255576	0.00210196	-0.795993	1	0	-	NA	NA	NA	1	0	0	1
WDR1	0.0185362	0.0398979	3.40937	0.000758777	0.00503552	-1.81452	3	0	-	NA	0.227,ns	0.477,ns	1	0	0	1
BTD	0.018524	0.00428264	4.15094	4.54204e-05	0.000497765	0.838292	0	0	-	no	0.358,*	0.110,ns	1	0	0	1
ABCC10	0.0184567	0.00444923	3.67184	0.000294374	0.00236382	-0.928822	1	0	-	NA	-0.079,ns	-0.320,ns	1	0	0	1
RIC8A	0.0184475	0.00432948	4.43748	1.36482e-05	0.00019075	1.98514	1	0	-	NA	NA	NA	1	0	0	1
SGSM3	0.0184325	0.0247343	4.03741	7.18819e-05	0.000742611	0.402284	0	0	-	NA	NA	NA	0	0	1	1
ANKRD11	0.0183537	0.00527391	4.54667	8.49243e-06	0.000131143	2.43937	0	2	-	NA	NA	NA	1	0	0	1
PPHLN1	-0.0182743	0.0599911	-5.27153	2.92271e-07	7.52208e-06	5.68623	11	0	-	NA	NA	NA	1	0	0	1
ING2	-0.0182722	0.104654	-3.7881	0.000190162	0.00165467	-0.51766	1	0	-	NA	NA	NA	1	0	0	1
EXOSC9	-0.0182668	-0.00758626	-4.689	4.51528e-06	7.78975e-05	3.04548	2	0	-	NA	NA	NA	1	0	0	1
GORASP1	0.0182397	0.23289	4.06077	6.54572e-05	0.000685052	0.491116	1	0	-	NA	-0.022,ns	0.144,ns	1	0	0	1
TRIM41	0.0182202	0.124656	5.06578	7.89994e-07	1.78011e-05	4.72469	1	0	-	NA	-0.191,ns	-0.088,ns	1	0	0	1
FOXJ2	0.0181899	0.298208	3.35282	0.000923759	0.00591273	-1.99753	0	0	-	NA	0.349,*	0.324,ns	1	0	0	1
TMOD4	0.0181602	0.00316974	3.71281	0.000252673	0.00208002	-0.78525	0	0	-	yes	-0.068,ns	-0.060,ns	1	0	0	1
DERA	-0.0181573	-0.00537718	-3.24089	0.00135316	0.00798425	-2.35148	2	0	-	NA	NA	NA	1	0	0	1
CLPX	-0.0181525	-0.00577185	-4.3253	2.20159e-05	0.000280615	1.52827	0	0	-	NA	-0.304,*	-0.358,ns	1	0	0	1
SUPT6H	0.0181493	0.0214779	3.29743	0.00111726	0.00688677	-2.17406	0	0	-	yes	0.238,ns	0.311,ns	1	0	0	1
FUNDC1	-0.0181491	-0.00575337	-4.29373	2.51429e-05	0.000309745	1.40155	4	NA	-	NA	0.123,ns	-0.209,ns	1	0	0	1
WDR73	0.0180933	0.100056	3.41779	0.000736706	0.00491861	-1.78703	12	0	-	NA	NA	NA	1	0	0	1
MSH6	-0.0180849	0.11064	-4.29628	2.48762e-05	0.000307747	1.41172	3	0	-	NA	0.043,ns	0.105,ns	1	0	0	1
ADPGK	0.0180652	0.0889494	4.24842	3.03852e-05	0.000361228	1.22099	0	0	-	yes	-0.206,ns	-0.192,ns	1	0	0	1
WDFY2	0.0180324	0.00629699	3.6828	0.000282621	0.00229237	-0.890545	1	0	-	NA	-0.063,ns	-0.168,ns	1	0	0	1
EXOC7	0.0179778	0.00517763	4.23641	3.19401e-05	0.000375169	1.17344	0	0	-	NA	-0.423,**	0.046,ns	1	0	0	1
VPS39	0.017964	0.0788423	3.62115	0.000354958	0.00273352	-1.10448	NA	0	-	NA	-0.301,*	-0.720,**	1	0	0	1
NME3	0.0179568	0.0022087	3.30051	0.00110559	0.00681958	-2.16432	0	0	-	yes	0.255,ns	0.229,ns	1	0	0	1
MGST3	-0.0177377	-0.00486227	-3.41548	0.000742694	0.00495484	-1.79457	NA	0	-	no	-0.454,**	-0.290,ns	1	0	0	1
BTBD7	-0.0176522	0.0716841	-4.46275	1.22389e-05	0.000175756	2.08941	1	0	-	NA	NA	NA	1	0	0	1
CHD2	-0.0175521	0.0112877	-4.16864	4.22463e-05	0.000467036	0.907198	2	0	-	NA	NA	NA	1	0	0	1
NDUFC1	-0.017504	-0.00355985	-3.61903	0.000357739	0.00274536	-1.1118	0	0	-	NA	-0.362,*	0.311,ns	1	0	0	1
JRK	0.0174853	0.0225077	3.18556	0.00162802	0.0091887	-2.52236	0	0	NA	NA	-0.082,ns	-0.683,**	1	0	0	1
KCTD13	0.0174806	0.00490855	4.22337	3.37145e-05	0.000389454	1.12194	2	0	-	NA	NA	NA	1	0	0	1
ZNF417	0.0174391	0.0676905	3.85413	0.00014767	0.00136583	-0.279094	1	0	-	NA	NA	NA	1	0	0	1
MLKL	0.0174008	0.00539488	3.21404	0.00148068	0.00853152	-2.43475	2	0	-	NA	NA	NA	1	0	0	1
RASGRP2	0.0173952	0.00385584	4.17895	4.04956e-05	0.000451629	0.947469	2	0	-	NA	-0.262,ns	-0.200,ns	1	0	0	1
NLRC5	0.0173771	0.00553157	3.38628	0.000822491	0.00537357	-1.88957	1	0	-	NA	NA	NA	1	0	0	1
LRRC14	0.0172513	0.0217533	3.32562	0.0010145	0.00635539	-2.08455	5	0	-	NA	NA	NA	1	0	0	1
PHF1	0.017219	0.00404461	3.50021	0.000550191	0.00386315	-1.51471	0	0	-	NA	NA	NA	0	0	1	1
IL10RB	0.0170399	0.00563666	3.44385	0.000672133	0.00457745	-1.70154	NA	0	-	NA	0.529,***	0.600,*	1	0	0	1
ELP2	-0.0169948	-0.00676087	-3.63681	0.000335096	0.00260878	-1.05046	2	0	-	NA	NA	NA	1	0	0	1
CCNH	-0.0169562	-0.00447066	-5.48167	1.02729e-07	3.17276e-06	6.69973	1	0	-	NA	NA	NA	1	0	0	1
EPM2AIP1	0.0168387	0.0741323	3.37301	0.000861345	0.00556159	-1.9325	0	0	-	NA	-0.522,***	-0.546,*	1	0	0	1
GNPAT	-0.016773	-0.00498627	-3.79047	0.000188458	0.00164329	-0.509177	0	0	-	yes	-0.166,ns	-0.061,ns	1	0	0	1
PCNT	0.0167324	0.00229939	3.17926	0.00166241	0.00935886	-2.54165	NA	0	PSEN1,MAPT	NA	NA	NA	1	0	0	1
FERMT3	0.0167041	0.00437695	3.22239	0.00143985	0.00835077	-2.40891	2	0	-	NA	NA	NA	1	0	0	1
METAP1	-0.0166724	-0.00573612	-3.16938	0.00171774	0.00956066	-2.57185	0	0	-	NA	-0.353,*	-0.665,**	1	0	0	1
RNF216	0.0166082	0.0027894	3.28677	0.00115856	0.00708697	-2.20771	NA	2	-	NA	NA	NA	1	0	0	1
MRPL47	-0.0165804	-0.00615259	-3.91963	0.000114513	0.00111031	-0.0387862	3	0	-	NA	NA	NA	1	0	0	1
COX19	0.0165734	0.0539635	3.30645	0.00108335	0.00671525	-2.14548	2	0	-	NA	NA	NA	1	0	0	1
DDX23	0.0165633	0.00308553	3.70132	0.000263772	0.00215731	-0.825671	1	0	-	NA	NA	NA	1	0	0	1
CC2D1B	0.0165014	0.0806379	3.42855	0.000709386	0.00478321	-1.75182	2	0	-	NA	NA	NA	1	0	0	1
THOC1	-0.0164892	0.144781	-3.25924	0.00127193	0.00769782	-2.29419	0	0	-	NA	-0.057,ns	-0.688,**	1	0	0	1
COASY	0.0164806	0.0168329	3.52173	0.000509354	0.00363125	-1.44264	3	0	-	NA	0.080,ns	0.250,ns	1	0	0	1
HLA-F	0.0164685	0.00569531	3.25985	0.00126935	0.00769008	-2.29231	0	0	APOE	NA	NA	NA	1	0	0	1
SAAL1	-0.0164399	-0.0054158	-3.43431	0.000695147	0.00470156	-1.73292	2	0	-	NA	NA	NA	1	0	0	1
NSD1	0.016229	0.004927	3.58249	0.000408869	0.00306583	-1.23701	4	0	-	NA	-0.143,ns	-0.109,ns	1	0	0	1
ZNF615	-0.0161867	0.230893	-3.23771	0.00136772	0.00803265	-2.36139	1	0	-	NA	NA	NA	1	0	0	1
SNUPN	-0.0161798	-0.00475797	-3.83108	0.00016136	0.00145885	-0.362776	2	0	-	NA	NA	NA	1	0	0	1
CLTB	-0.0161243	-0.00590696	-3.41438	0.000745575	0.00496656	-1.79817	0	0	-	yes	0.043,ns	-0.360,ns	1	0	0	1
LRRC8D	-0.0161127	0.128149	-3.15435	0.00180508	0.00994652	-2.61758	0	2	-	NA	NA	NA	1	0	0	1
RASGRP4	0.0161021	0.00487248	3.48444	0.000582038	0.00406094	-1.56726	1	0	-	NA	NA	NA	1	0	0	1
PRPF38A	-0.016094	-0.00499123	-5.51958	8.47968e-08	2.68462e-06	6.88593	1	0	-	NA	-0.195,ns	0.053,ns	1	0	0	1
SIRT6	0.0160044	0.301922	3.84709	0.000151727	0.00139314	-0.304679	1	0	-	NA	-0.084,ns	-0.298,ns	1	0	0	1
STX1A	0.0159761	0.13401	3.68891	0.000276269	0.00225027	-0.869181	0	0	-	yes	-0.285,ns	-0.208,ns	1	0	0	1
CCNI	0.0159175	0.00370628	4.00998	8.01916e-05	0.000817936	0.298553	1	0	-	NA	0.288,ns	0.055,ns	1	0	0	1
RNF20	-0.0158615	-0.00509609	-3.61135	0.000367957	0.00280165	-1.1382	1	0	-	NA	-0.112,ns	0.041,ns	1	0	0	1
CBX7	0.0158131	0.122946	3.34788	0.000939637	0.00599265	-2.01336	0	0	-	yes	-0.054,ns	-0.481,ns	1	0	0	1
COX5B	-0.0156882	-0.00501651	-3.8921	0.000127483	0.00121473	-0.140231	0	0	-	yes	0.077,ns	0.171,ns	1	0	0	1
NDUFA13	-0.0154789	0.10934	-3.25714	0.001281	0.00772357	-2.30076	1	0	-	NA	NA	NA	1	0	0	1
ATP6V1F	0.0154731	0.00394375	3.48205	0.000587008	0.00408593	-1.5752	0	0	-	yes	0.219,ns	0.498,ns	1	0	0	1
NCBP1	-0.0153783	-0.00488985	-3.66342	0.000303714	0.00241765	-0.958159	1	0	-	NA	NA	NA	1	0	0	1
SMPD1	0.0153712	0.00241627	3.33199	0.000992526	0.00624874	-2.06422	0	0	APOE	NA	-0.223,ns	0.412,ns	1	0	0	1
NGRN	-0.0151374	0.268378	-3.90603	0.000120754	0.00116063	-0.0889694	3	0	-	NA	NA	NA	1	0	0	1
ANP32B	-0.0150254	-0.00454763	-3.84842	0.000150952	0.00139036	-0.299846	1	0	-	NA	NA	NA	1	0	0	1
NADSYN1	0.014847	0.00437646	3.34283	0.000956165	0.00607175	-2.02956	3	0	-	NA	0.197,ns	0.237,ns	1	0	0	1
ZFYVE26	0.0147063	0.0729228	3.23148	0.00139665	0.00815374	-2.38074	1	0	-	NA	0.242,ns	0.450,ns	1	0	0	1
TRIM13	0.0146198	0.00314074	3.21292	0.00148623	0.00855791	-2.4382	2	0	-	NA	NA	NA	1	0	0	1
ALDOA	0.0145491	0.00487139	3.31993	0.00103448	0.0064622	-2.10265	0	0	APP,PSEN2	NA	-0.007,ns	0.290,ns	1	0	0	1
MLX	0.0143405	0.00403263	3.97496	9.21373e-05	0.000922731	0.166981	1	0	-	NA	NA	NA	1	0	0	1
KIAA2026	0.0143139	0.00342965	3.40554	0.000769023	0.00508823	-1.82701	2	0	-	NA	NA	NA	1	0	0	1
GRPEL1	-0.0143008	-0.00397918	-3.37823	0.000845855	0.00549251	-1.91562	2	0	-	no	-0.052,ns	0.294,ns	1	0	0	1
PPP1R7	-0.014243	-0.00523324	-3.3517	0.000927339	0.00593135	-2.00112	1	0	-	NA	NA	NA	1	0	0	1
DDX47	-0.0141786	0.154465	-3.50476	0.000541298	0.00380979	-1.49949	1	0	-	NA	-0.012,ns	-0.201,ns	1	0	0	1
GTF3C2	0.0140983	0.0970308	3.37766	0.000847537	0.00549251	-1.91747	0	0	-	yes	-0.097,ns	-0.348,ns	1	0	0	1
CINP	-0.0139316	0.00214142	-3.73875	0.000229217	0.00192095	-0.69359	5	0	-	NA	NA	NA	1	0	0	1
ABR	0.013867	0.0176231	3.39429	0.000799845	0.00524607	-1.86359	3	0	-	NA	-0.010,ns	-0.308,ns	1	0	0	1
ZDHHC16	0.0138154	0.00283454	3.23456	0.00138224	0.00808032	-2.37115	1	0	-	no	-0.267,ns	0.115,ns	1	0	0	1
SLC25A45	0.0137616	0.335941	3.24053	0.0013548	0.00798861	-2.3526	1	0	-	NA	NA	NA	1	0	0	1
PRPF3	0.0137537	0.00327575	3.22551	0.00142488	0.00829114	-2.39924	0	0	-	yes	-0.006,ns	-0.417,ns	1	0	0	1
LCP2	0.0137078	0.00485883	3.44361	0.000672708	0.00457784	-1.70234	0	0	MAPT	NA	0.108,ns	-0.066,ns	1	0	0	1
SUMO2	-0.0135979	-0.0048653	-3.57647	0.000417913	0.00311111	-1.2575	1	0	-	no	-0.073,ns	0.018,ns	1	0	0	1
KLHDC3	0.0134445	0.00312487	3.16401	0.00174844	0.00968881	-2.58819	0	0	-	no	-0.427,**	-0.675,**	1	0	0	1
CCNK	0.0133526	0.00382989	3.23659	0.00137286	0.00805212	-2.36485	1	0	-	NA	NA	NA	1	0	0	1
SASH3	0.0130741	0.00281425	3.45359	0.000649398	0.00443973	-1.66945	1	NA	-	NA	NA	NA	1	0	0	1
GOLGA1	0.0130026	0.00244018	3.16493	0.00174315	0.00967774	-2.5854	NA	0	-	yes	0.053,ns	-0.406,ns	1	0	0	1
BRD2	0.0127484	0.00269638	3.17392	0.00169212	0.00945982	-2.55799	0	0	-	yes	0.144,ns	-0.192,ns	1	0	0	1
USP34	0.0122331	0.0029219	3.57225	0.000424379	0.00315534	-1.27187	1	0	-	NA	NA	NA	1	0	0	1
SETD1B	0.0122262	0.00398673	3.22933	0.00140675	0.00820186	-2.3874	0	1	-	NA	NA	NA	1	0	0	1
DCP1A	0.0115442	0.00211479	3.17429	0.00169003	0.00945412	-2.55685	0	0	NA	yes	-0.009,ns	-0.306,ns	1	0	0	1
NKAP	-0.0106463	-0.00372893	-3.38525	0.00082545	0.00538494	-1.89291	4	NA	-	NA	NA	NA	1	0	0	1
TM9SF1	0.0105789	0.00216733	3.18676	0.00162157	0.00916987	-2.51869	4	0	-	NA	NA	NA	1	0	0	1
R3HDM2	0.00927466	0.421126	3.60955	0.000370395	0.00280878	-1.1444	0	1	-	NA	NA	NA	1	0	0	1
ARPC2	-0.00888911	-0.00176124	-3.8424	0.000154494	0.00140976	-0.32174	2	0	-	NA	NA	NA	1	0	0	1
RPL26	-0.126595	-0.0479924	-7.44617	1.54823e-12	2.17071e-10	17.5582	0	0	-	NA	NA	NA	0	0	0	0
RPL17	-0.108953	-0.0417176	-6.52741	3.69182e-10	2.45187e-08	12.1872	NA	NA	NA	NA	NA	NA	0	0	0	0
TOMM7	-0.100445	-0.0361184	-7.95375	6.24304e-14	1.58067e-11	20.7187	0	0	-	NA	0.014,ns	0.408,ns	0	0	0	0
LSM3	-0.0949551	-0.0356467	-7.70572	3.0445e-13	5.97601e-11	19.1583	0	0	-	NA	-0.155,ns	0.311,ns	0	0	0	0
KLRB1	-0.0813989	-0.0311101	-6.00227	6.79231e-09	3.0926e-07	9.34223	NA	0	-	NA	NA	NA	0	0	0	0
RPL21	-0.0804624	-0.0282457	-6.89275	4.42428e-11	4.29447e-09	14.2658	NA	NA	NA	NA	NA	NA	0	0	0	0
RPS17	-0.0793736	-0.030355	-6.18399	2.52693e-09	1.32859e-07	10.307	NA	NA	NA	NA	NA	NA	0	0	0	0
COX17	-0.0696739	-0.022884	-9.67674	5.08422e-19	4.98988e-16	32.2925	0	0	-	NA	-0.244,ns	0.375,ns	0	0	0	0
HSPE1	-0.0667104	-0.0223442	-9.19033	1.55717e-17	1.05804e-14	28.9078	NA	NA	NA	NA	NA	NA	0	0	0	0
ZNF302	-0.0645533	0.0718957	-5.44787	1.21786e-07	3.67146e-06	6.53463	0	0	-	NA	NA	NA	0	0	0	0
TMCO1	-0.0639757	0.0498555	-5.28742	2.70334e-07	7.12793e-06	5.76178	0	0	-	NA	NA	NA	0	0	0	0
CMTM2	-0.0638383	-0.0190172	-7.08999	1.36455e-11	1.54527e-09	15.42	0	0	-	NA	NA	NA	0	0	0	0
TXNDC17	-0.062705	-0.020804	-6.55927	3.07755e-10	2.14047e-08	12.3654	0	0	-	NA	NA	NA	0	0	0	0
GTF2H5	-0.0625394	-0.0212982	-8.73002	3.67192e-16	1.90789e-13	25.785	NA	0	NA	NA	NA	NA	0	0	0	0
S100P	-0.0619135	-0.0148473	-3.64308	0.000327441	0.00255728	-1.02877	NA	0	-	NA	NA	NA	0	0	0	0
CHMP5	-0.059824	0.0998245	-6.26081	1.65347e-09	9.30259e-08	10.7212	0	0	-	NA	NA	NA	0	0	0	0
SSB	-0.0557901	-0.0178303	-8.56955	1.08396e-15	5.03926e-13	24.7162	0	0	-	NA	-0.085,ns	0.509,ns	0	0	0	0
BOLA3	-0.0548186	-0.0177468	-7.16875	8.48169e-12	9.85773e-10	15.8869	0	0	-	NA	-0.126,ns	0.472,ns	0	0	0	0
S100A12	-0.0546798	-0.0143546	-4.3283	2.17384e-05	0.000277776	1.54038	NA	0	-	NA	NA	NA	0	0	0	0
GALNT4	0.0533387	0.0921635	6.12573	3.4773e-09	1.71592e-07	9.99534	NA	NA	NA	NA	NA	NA	0	0	0	0
CWC15	-0.0522731	-0.0178242	-8.40576	3.237e-15	1.23045e-12	23.6365	0	0	NA	NA	NA	NA	0	0	0	0
TTC25	-0.0508677	-0.0236177	-3.8736	0.000136965	0.00129115	-0.208018	0	0	NA	NA	NA	NA	0	0	0	0
SS18L2	-0.0491183	-0.0180723	-5.80784	1.91213e-08	7.54012e-07	8.33389	NA	0	-	NA	NA	NA	0	0	0	0
CD160	-0.0489562	-0.0173341	-4.36486	1.86197e-05	0.000245259	1.68824	0	0	-	NA	NA	NA	0	0	0	0
C11orf1	-0.0489343	-0.0196609	-6.56572	2.96609e-10	2.09596e-08	12.4015	NA	NA	NA	NA	NA	NA	0	0	0	0
LSM1	-0.0483565	-0.0161208	-5.64372	4.4948e-08	1.5755e-06	7.50252	0	0	-	NA	NA	NA	0	0	0	0
TAX1BP1	-0.0481748	-0.0151127	-5.46757	1.10295e-07	3.37107e-06	6.63078	0	0	-	NA	-0.165,ns	-0.120,ns	0	0	0	0
SLU7	-0.048156	-0.0130733	-6.9902	2.48089e-11	2.5481e-09	14.8333	0	0	-	NA	NA	NA	0	0	0	0
NDUFAF2	-0.0480944	-0.0147562	-7.61624	5.35348e-13	9.65349e-11	18.6028	0	0	-	NA	NA	NA	0	0	0	0
RPAP3	-0.0479809	-0.0120584	-7.02597	2.00365e-11	2.15832e-09	15.0429	0	0	-	NA	NA	NA	0	0	0	0
SPATA20	0.047266	0.217848	3.66339	0.000303752	0.00241765	-0.958274	0	0	-	NA	NA	NA	0	0	0	0
UFC1	-0.0464258	-0.0171935	-8.52943	1.4185e-15	6.2648e-13	24.4507	0	0	-	NA	NA	NA	0	0	0	0
KIR2DL4	0.0460911	0.14983	3.68204	0.000283427	0.0022968	-0.893219	0	0	-	NA	NA	NA	0	0	0	0
NBEAL2	0.0456558	0.0182376	5.54796	7.34087e-08	2.40155e-06	7.02595	NA	0	-	NA	NA	NA	0	0	0	0
C7orf43	0.0453638	0.0130166	6.76701	9.26117e-11	7.94594e-09	13.5416	NA	NA	NA	NA	NA	NA	0	0	0	0
NPEPL1	0.0444171	0.0120519	7.00632	2.25325e-11	2.39795e-09	14.9277	NA	NA	NA	NA	NA	NA	0	0	0	0
PPIG	-0.0440264	-0.0132348	-7.56335	7.45993e-13	1.19806e-10	18.2764	NA	0	-	NA	NA	NA	0	0	0	0
POLR3GL	-0.0439411	-0.0149465	-6.82787	6.48419e-11	5.96613e-09	13.891	0	0	-	NA	NA	NA	0	0	0	0
SP140	-0.0434346	-0.0132091	-6.881	4.74221e-11	4.55304e-09	14.1977	NA	0	-	NA	NA	NA	0	0	0	0
PADI4	0.0429409	0.0142669	4.53585	8.90469e-06	0.000136317	2.39394	0	0	-	NA	NA	NA	0	0	0	0
AGPS	-0.0420574	-0.0138873	-4.04793	6.89181e-05	0.000717869	0.442227	0	0	-	NA	0.255,ns	-0.249,ns	0	0	0	0
SEC11A	-0.042022	-0.0130556	-6.55142	3.21889e-10	2.18711e-08	12.3214	0	0	-	NA	NA	NA	0	0	0	0
BEX5	-0.0418766	-0.0108828	-4.74969	3.43348e-06	6.24032e-05	3.3087	0	NA	NA	NA	NA	NA	0	0	0	0
C8orf59	-0.0418361	-0.0150111	-4.37982	1.7471e-05	0.000233119	1.74908	NA	NA	NA	NA	NA	NA	0	0	0	0
GEMIN6	-0.0412077	-0.0146219	-5.69588	3.43207e-08	1.27376e-06	7.76478	NA	0	-	NA	-0.272,ns	0.463,ns	0	0	0	0
DNAJC8	-0.0409066	-0.014318	-7.39907	2.07223e-12	2.73194e-10	17.2716	0	0	-	NA	-0.260,ns	-0.088,ns	0	0	0	0
PSD4	0.0408282	0.00984226	5.88244	1.28912e-08	5.47441e-07	8.7178	0	0	-	NA	NA	NA	0	0	0	0
CUEDC1	0.0405866	0.00922652	5.06873	7.78963e-07	1.75974e-05	4.73827	NA	0	-	NA	-0.103,ns	0.076,ns	0	0	0	0
CA4	0.0401421	0.0120283	3.15752	0.00178632	0.00986159	-2.60795	NA	0	-	NA	NA	NA	0	0	0	0
RDH14	-0.0398306	-0.0135451	-5.00675	1.04504e-06	2.24363e-05	4.45458	NA	NA	NA	NA	NA	NA	0	0	0	0
SNX27	0.0398289	0.0108749	5.28016	2.80149e-07	7.32117e-06	5.72724	0	0	-	NA	NA	NA	0	0	0	0
MRPL3	-0.0395342	-0.0126991	-5.58359	6.12052e-08	2.05561e-06	7.20253	0	0	-	NA	-0.248,ns	0.259,ns	0	0	0	0
PPWD1	-0.0392605	-0.0119153	-5.14846	5.31644e-07	1.26919e-05	5.10739	0	0	-	NA	NA	NA	0	0	0	0
SSBP1	-0.0392085	-0.012921	-7.58606	6.47051e-13	1.09185e-10	18.4164	0	0	-	no	0.109,ns	0.450,ns	0	0	0	0
EAF2	-0.0387585	-0.0135735	-5.13202	5.75428e-07	1.36267e-05	5.03088	0	0	-	NA	NA	NA	0	0	0	0
MRPS21	-0.0387421	-0.013833	-6.76113	9.58466e-11	8.14051e-09	13.5079	0	0	-	NA	-0.058,ns	0.360,ns	0	0	0	0
TM9SF3	-0.0386481	-0.0142898	-4.35209	1.96572e-05	0.000256473	1.63646	0	0	-	NA	NA	NA	0	0	0	0
MRPL39	-0.0383329	-0.0132049	-7.40773	1.96429e-12	2.62887e-10	17.3242	0	0	-	NA	-0.199,ns	-0.281,ns	0	0	0	0
UPF3B	-0.0382996	0.065217	-6.71364	1.26377e-10	1.0336e-08	13.237	0	NA	-	NA	-0.051,ns	-0.111,ns	0	0	0	0
ZCCHC17	-0.0379447	-0.0142718	-6.15521	2.95934e-09	1.51097e-07	10.1528	0	0	-	NA	NA	NA	0	0	0	0
CCDC59	-0.0361535	0.0538653	-5.27257	2.90778e-07	7.51007e-06	5.69119	0	0	-	NA	-0.296,ns	0.331,ns	0	0	0	0
RDH5	0.0360922	0.017104	5.95153	8.91905e-09	3.9195e-07	9.07669	0	0	-	no	0.144,ns	0.260,ns	0	0	0	0
BANP	0.0355114	0.0080281	5.0846	7.22181e-07	1.6526e-05	4.81138	0	0	-	NA	NA	NA	0	0	0	0
SSH3	0.0354722	0.0107623	5.04292	8.80638e-07	1.94061e-05	4.61981	0	0	-	NA	0.072,ns	-0.103,ns	0	0	0	0
PNRC2	-0.0353964	-0.0110641	-4.40771	1.55088e-05	0.000212057	1.86293	NA	NA	NA	NA	NA	NA	0	0	0	0
THOC7	-0.0348674	-0.0110712	-5.83519	1.65547e-08	6.80032e-07	8.47421	0	0	-	NA	NA	NA	0	0	0	0
MTIF2	-0.0347647	-0.0116929	-6.19929	2.32286e-09	1.23601e-07	10.3892	0	0	-	NA	0.183,ns	-0.072,ns	0	0	0	0
E4F1	0.0346386	0.0928912	6.04986	5.25309e-09	2.50814e-07	9.59283	0	0	-	NA	0.126,ns	-0.229,ns	0	0	0	0
NOL12	0.0342386	0.0588035	6.3111	1.25022e-09	7.07899e-08	10.9943	NA	0	-	NA	NA	NA	0	0	0	0
TATDN1	-0.0340168	-0.0110707	-6.1479	3.08021e-09	1.55471e-07	10.1137	NA	0	-	NA	0.127,ns	0.473,ns	0	0	0	0
SCO2	0.0336361	0.00955044	3.68537	0.000279939	0.00227479	-0.881584	NA	0	-	NA	NA	NA	0	0	0	0
PLA2G4B	0.0333797	0.00627208	4.53414	8.97149e-06	0.000136929	2.38678	NA	0	-	NA	-0.279,ns	0.130,ns	0	0	0	0
TMEM184B	0.0332465	0.114063	5.50126	9.30454e-08	2.91443e-06	6.79582	0	0	-	NA	NA	NA	0	0	0	0
CLEC4D	-0.0331642	-0.00876142	-3.51158	0.000528248	0.00373281	-1.47668	NA	0	NA	NA	NA	NA	0	0	0	0
KRCC1	-0.0330474	-0.00915919	-5.01631	9.98891e-07	2.16329e-05	4.49818	NA	0	-	NA	NA	NA	0	0	0	0
TMEM181	-0.0330118	-0.00977326	-3.44215	0.000676199	0.00459451	-1.70716	0	0	NA	NA	NA	NA	0	0	0	0
KCNMB1	0.0329332	0.0916794	4.5301	9.1317e-06	0.00013883	2.36982	0	0	-	NA	0.023,ns	0.303,ns	0	0	0	0
VSIG4	0.0326432	0.0157435	3.16238	0.00175789	0.00972287	-2.59316	0	NA	-	NA	NA	NA	0	0	0	0
ENOPH1	-0.0324899	0.0719257	-3.38915	0.000814321	0.00532807	-1.88028	0	0	-	NA	NA	NA	0	0	0	0
DCUN1D5	-0.0323819	-0.0114772	-4.50266	1.02932e-05	0.000154101	2.25514	0	0	-	NA	NA	NA	0	0	0	0
MUSTN1	0.0323798	0.00537218	4.75806	3.30557e-06	6.09563e-05	3.34521	NA	NA	NA	NA	NA	NA	0	0	0	0
RHBDF2	0.0323241	0.184998	4.96084	1.29692e-06	2.67032e-05	4.24627	NA	0	-	NA	NA	NA	0	0	0	0
P2RX1	0.0321611	0.00832937	3.3756	0.000853634	0.00552558	-1.92414	NA	0	NA	NA	0.023,ns	-0.370,ns	0	0	0	0
C5orf24	0.0321537	0.201052	3.69244	0.000272662	0.00222384	-0.85683	NA	NA	NA	NA	NA	NA	0	0	0	0
C9orf78	-0.0319813	-0.0116815	-3.85268	0.000148495	0.00137059	-0.284352	NA	NA	NA	NA	NA	NA	0	0	0	0
DNAJC9	-0.0318521	0.163125	-5.65223	4.30189e-08	1.52609e-06	7.54516	0	0	-	NA	NA	NA	0	0	0	0
LRWD1	0.0316471	0.00933193	4.71531	4.01104e-06	7.05767e-05	3.15925	NA	0	-	NA	NA	NA	0	0	0	0
CKS2	-0.0314703	-0.0126094	-4.26668	2.81579e-05	0.000338854	1.29355	0	0	-	NA	NA	NA	0	0	0	0
ZNF148	0.031466	0.00988333	4.08902	5.84162e-05	0.000619436	0.599158	0	0	-	NA	NA	NA	0	0	0	0
RSL1D1	-0.0312068	-0.0115175	-5.40749	1.49093e-07	4.27578e-06	6.33842	0	0	-	NA	NA	NA	0	0	0	0
TXNDC9	-0.0311938	-0.00358539	-3.55578	0.000450501	0.00330591	-1.32779	0	0	-	NA	0.237,ns	-0.047,ns	0	0	0	0
PRICKLE4	-0.0310748	-0.00783494	-5.32718	2.22225e-07	6.02121e-06	5.95159	NA	0	-	NA	NA	NA	0	0	0	0
MRPL48	-0.0310202	0.338727	-6.0672	4.78199e-09	2.29562e-07	9.68448	0	0	-	NA	0.118,ns	0.402,ns	0	0	0	0
IAH1	-0.0310162	-0.0103256	-5.00645	1.0465e-06	2.24363e-05	4.45324	0	0	-	NA	NA	NA	0	0	0	0
TYW3	-0.0309947	0.111124	-4.48286	1.12181e-05	0.000165149	2.17276	0	0	-	NA	NA	NA	0	0	0	0
MCTP2	0.0309815	0.106265	3.63459	0.000337845	0.00262461	-1.05813	NA	0	-	NA	NA	NA	0	0	0	0
PDCL3	-0.0308271	-0.00876067	-6.78162	8.50325e-11	7.58679e-09	13.6252	0	0	-	NA	-0.099,ns	-0.273,ns	0	0	0	0
SLC25A29	0.0308025	0.0158205	3.65793	0.000309951	0.00245763	-0.977246	0	0	-	NA	0.113,ns	0.230,ns	0	0	0	0
INTS1	0.0306996	0.0560254	5.13256	5.73931e-07	1.36267e-05	5.0334	0	0	-	NA	NA	NA	0	0	0	0
CLEC9A	-0.0306566	-0.0104244	-3.30418	0.00109182	0.00674878	-2.1527	NA	0	NA	NA	NA	NA	0	0	0	0
STAMBPL1	-0.030431	-0.0105972	-3.52608	0.000501453	0.00357781	-1.42802	0	0	-	NA	NA	NA	0	0	0	0
VAMP7	-0.0302972	-0.0102877	-3.9321	0.000109058	0.0010656	0.00738685	NA	NA	-	NA	NA	NA	0	0	0	0
CARD9	0.0302656	0.0296138	4.15772	4.41792e-05	0.000485366	0.864643	NA	0	-	NA	NA	NA	0	0	0	0
SULT1A3	0.0301058	0.0106069	6.57528	2.8081e-10	2.00032e-08	12.455	NA	NA	-	NA	NA	NA	0	0	0	0
HNRNPL	0.0299335	0.00717985	3.99601	8.47693e-05	0.000856359	0.245938	0	0	-	NA	NA	NA	0	0	0	0
CUTC	-0.0299139	-0.00953088	-5.29248	2.63686e-07	6.99441e-06	5.78589	0	0	-	NA	-0.283,ns	0.466,ns	0	0	0	0
PRR14	0.0298943	0.00611753	5.23049	3.57211e-07	8.96375e-06	5.49201	0	0	-	NA	NA	NA	0	0	0	0
POLR1E	-0.0297796	-0.0103202	-5.09551	6.85502e-07	1.58509e-05	4.86174	0	0	-	NA	NA	NA	0	0	0	0
WWP2	0.0296105	0.169142	4.02979	7.41052e-05	0.000760245	0.373393	0	0	-	NA	0.247,ns	0.293,ns	0	0	0	0
ANKRD49	-0.0295202	-0.00969647	-3.25316	0.00129834	0.0077895	-2.31321	0	0	-	NA	NA	NA	0	0	0	0
ZNF282	0.0292118	0.183891	4.63338	5.78979e-06	9.63111e-05	2.80676	0	0	-	NA	NA	NA	0	0	0	0
MAN2A2	0.0291511	0.10033	4.79901	2.743e-06	5.16607e-05	3.52466	0	0	-	NA	0.110,ns	-0.503,ns	0	0	0	0
ZNF26	-0.0290173	0.0545829	-3.61318	0.000365491	0.00279272	-1.1319	0	NA	-	NA	NA	NA	0	0	0	0
TLN1	0.0289274	0.00788411	3.67087	0.000295436	0.00237019	-0.932204	0	0	-	NA	NA	NA	0	0	0	0
DNAJC7	-0.0288998	-0.00902242	-6.58893	2.59667e-10	1.88003e-08	12.5317	NA	0	-	no	-0.143,ns	-0.137,ns	0	0	0	0
TMBIM4	-0.0288616	-0.00783108	-4.7891	2.86996e-06	5.34818e-05	3.48113	0	0	-	NA	NA	NA	0	0	0	0
DDX10	-0.0287757	-0.00942333	-4.28663	2.59034e-05	0.000316466	1.37313	0	0	-	NA	NA	NA	0	0	0	0
TMEM60	-0.0287317	-0.00855881	-6.25898	1.67033e-09	9.338e-08	10.7113	0	0	NA	NA	-0.201,ns	-0.019,ns	0	0	0	0
NSMCE4A	-0.0286275	-0.00391626	-3.99058	8.66153e-05	0.000871381	0.225526	0	0	-	NA	NA	NA	0	0	0	0
GDPD5	0.0285888	0.0049348	3.4084	0.000761339	0.00504494	-1.81766	0	0	-	NA	NA	NA	0	0	0	0
GYPE	-0.0285855	0.0252788	-3.28844	0.001152	0.00705662	-2.20245	0	0	-	NA	NA	NA	0	0	0	0
CBWD5	-0.0281551	0.0848658	-5.43872	1.27512e-07	3.818e-06	6.49007	NA	NA	-	NA	NA	NA	0	0	0	0
SPIRE1	-0.0278745	0.131503	-3.62402	0.000351244	0.00270964	-1.09461	0	0	-	no	-0.158,ns	-0.161,ns	0	0	0	0
TP53I11	0.0278275	0.077577	3.68115	0.000284361	0.00230015	-0.896311	0	0	-	NA	0.014,ns	-0.284,ns	0	0	0	0
OSBPL5	0.0278003	0.193817	3.43088	0.000703582	0.00475133	-1.74416	0	0	-	NA	NA	NA	0	0	0	0
LSM8	-0.0277131	0.092594	-4.59158	6.96896e-06	0.000111314	2.62891	NA	NA	NA	NA	NA	NA	0	0	0	0
TBC1D3B	0.0276174	0.00970425	4.07903	6.08182e-05	0.000638772	0.560894	NA	NA	NA	NA	NA	NA	0	0	0	0
VPS37B	0.0276037	0.00829138	4.23698	3.18646e-05	0.00037478	1.1757	NA	0	-	NA	NA	NA	0	0	0	0
ERCC5	-0.0275853	-0.00702848	-5.7245	2.95769e-08	1.13096e-06	7.90945	NA	NA	NA	NA	NA	NA	0	0	0	0
CD163	0.0274998	0.0120816	3.54831	0.000462828	0.00335921	-1.35305	0	0	-	NA	NA	NA	0	0	0	0
ZNF20	-0.027077	-0.00714277	-4.69132	4.46849e-06	7.73925e-05	3.05549	NA	NA	NA	NA	NA	NA	0	0	0	0
IER3	0.0269688	0.00901513	3.86774	0.000140109	0.00131239	-0.229456	0	0	-	NA	0.146,ns	0.098,ns	0	0	0	0
DAGLB	0.0269614	0.0706321	4.30333	2.41501e-05	0.000300872	1.43998	0	0	-	NA	NA	NA	0	0	0	0
VARS2	0.0268466	0.00271874	3.28377	0.00117045	0.00714978	-2.21717	NA	0	-	NA	NA	NA	0	0	0	0
THUMPD2	-0.0266726	0.0949765	-3.77736	0.000198091	0.0017104	-0.556155	NA	0	-	NA	NA	NA	0	0	0	0
CCDC77	-0.026524	-0.00579812	-4.83666	2.30817e-06	4.39398e-05	3.69079	0	0	-	NA	NA	NA	0	0	0	0
MTHFS	-0.0264315	-0.00798416	-4.04266	7.0387e-05	0.000729728	0.422219	NA	NA	NA	NA	NA	NA	0	0	0	0
TRIM38	0.0263919	0.00603838	4.77966	2.9963e-06	5.57185e-05	3.43969	0	0	-	NA	NA	NA	0	0	0	0
RNF219	-0.0262592	-0.00738789	-3.97524	9.20345e-05	0.000922731	0.168037	NA	0	-	NA	NA	NA	0	0	0	0
ZNF146	-0.0262447	-0.00837616	-4.59067	6.99684e-06	0.000111558	2.62508	0	0	-	NA	NA	NA	0	0	0	0
TRAPPC2L	-0.0261626	-0.00917264	-4.54281	8.63714e-06	0.000132913	2.42318	0	0	-	NA	NA	NA	0	0	0	0
BTBD10	-0.0261394	-0.00874732	-4.72447	3.84864e-06	6.85384e-05	3.19897	NA	0	-	NA	NA	NA	0	0	0	0
RBCK1	0.0260821	0.00796333	4.184	3.96641e-05	0.00044461	0.967211	NA	0	-	NA	NA	NA	0	0	0	0
D2HGDH	0.026061	0.062862	3.16522	0.00174149	0.00967457	-2.58451	0	0	-	NA	NA	NA	0	0	0	0
SH3BP5L	0.0259931	0.132328	4.32185	2.23379e-05	0.000283086	1.51441	0	0	-	NA	NA	NA	0	0	0	0
TRIM25	0.0259625	0.0102461	3.66333	0.000303815	0.00241765	-0.958469	0	0	-	NA	-0.113,ns	-0.290,ns	0	0	0	0
IQSEC1	0.0256506	0.00955408	4.21919	3.43043e-05	0.000394031	1.10542	0	0	-	NA	NA	NA	0	0	0	0
UPRT	-0.0253813	0.00390931	-3.65396	0.000314541	0.00248288	-0.991046	NA	NA	-	NA	NA	NA	0	0	0	0
KPNA4	-0.02538	-0.0075363	-3.73295	0.000234277	0.00195224	-0.714137	0	0	-	NA	NA	NA	0	0	0	0
SSH1	0.0253076	0.161701	3.33277	0.000989853	0.00623635	-2.06172	0	0	-	NA	NA	NA	0	0	0	0
ZBTB20	0.0251001	0.00511841	4.36949	1.82564e-05	0.000241368	1.70707	0	0	-	NA	NA	NA	0	0	0	0
TTF1	-0.02508	-0.00769308	-5.82109	1.78328e-08	7.06354e-07	8.4018	NA	0	-	NA	-0.089,ns	-0.045,ns	0	0	0	0
PPM1M	0.0250415	0.00677511	5.96211	8.4277e-09	3.72209e-07	9.13192	0	0	NA	NA	-0.265,ns	0.273,ns	0	0	0	0
MMP25	0.0249065	0.00984664	3.19873	0.00155827	0.00888903	-2.48193	0	0	-	NA	NA	NA	0	0	0	0
GRK6	0.0248762	0.00386912	3.7279	0.000238771	0.0019822	-0.732015	0	0	-	NA	NA	NA	0	0	0	0
PIGP	-0.0248632	0.02232	-4.96699	1.26001e-06	2.61876e-05	4.27411	0	0	-	NA	NA	NA	0	0	0	0
GDAP2	-0.0247151	-0.00471672	-4.05418	6.72118e-05	0.000701852	0.466015	0	0	-	NA	NA	NA	0	0	0	0
INTS3	0.0245993	0.00728518	4.00006	8.34174e-05	0.000845954	0.261173	0	0	-	NA	NA	NA	0	0	0	0
C1orf131	-0.0245898	-0.008578	-3.90687	0.000120362	0.00115939	-0.085894	NA	NA	NA	NA	NA	NA	0	0	0	0
ZNF480	-0.0243657	-0.00821562	-3.62035	0.000356007	0.00273682	-1.10724	NA	0	-	NA	NA	NA	0	0	0	0
REXO2	-0.0242562	-0.0103121	-3.61067	0.000368872	0.002804	-1.14053	0	0	-	NA	NA	NA	0	0	0	0
TRIAP1	-0.0241475	-0.00718565	-3.86128	0.000143651	0.0013413	-0.253034	0	0	-	NA	NA	NA	0	0	0	0
RBM23	0.023948	0.00939141	4.3544	1.94651e-05	0.000255096	1.64584	0	0	-	NA	NA	NA	0	0	0	0
STX7	-0.0238308	-0.00541931	-4.75194	3.3987e-06	6.21547e-05	3.31849	NA	0	-	NA	-0.290,ns	-0.424,ns	0	0	0	0
MRPL24	-0.02382	-0.00827871	-5.58892	5.95599e-08	2.02343e-06	7.22901	0	0	-	NA	0.030,ns	0.483,ns	0	0	0	0
TBC1D3G	0.0237388	0.00877973	3.80839	0.000176007	0.00156774	-0.444735	NA	NA	NA	NA	NA	NA	0	0	0	0
ANKS1A	0.0237161	0.139854	4.55079	8.34012e-06	0.000129243	2.45671	0	0	-	NA	NA	NA	0	0	0	0
PAK1IP1	-0.0235267	-0.00792681	-4.60937	6.44142e-06	0.00010459	2.70442	NA	0	-	no	-0.210,ns	-0.035,ns	0	0	0	0
KIAA0513	0.0234296	0.109104	3.25346	0.00129701	0.00778822	-2.31226	0	0	-	NA	NA	NA	0	0	0	0
TFEB	0.0233916	0.111182	3.40894	0.000759902	0.0050392	-1.8159	0	0	-	NA	NA	NA	0	0	0	0
CLDN9	0.023329	0.010071	3.16375	0.00174999	0.00969133	-2.589	0	0	-	NA	0.036,ns	0.230,ns	0	0	0	0
VRK1	-0.0233014	-0.00957717	-4.6676	4.97e-06	8.40997e-05	2.95332	0	0	-	NA	NA	NA	0	0	0	0
MED28	-0.0232845	-0.00637541	-3.93351	0.000108459	0.00106093	0.0125947	NA	0	-	NA	NA	NA	0	0	0	0
TMEM120A	0.023279	0.00721793	3.5437	0.000470607	0.00340169	-1.36865	0	0	NA	NA	NA	NA	0	0	0	0
NDUFAB1	-0.0231766	-0.00657092	-3.71705	0.000248691	0.0020549	-0.77031	0	0	-	NA	-0.000,ns	-0.489,ns	0	0	0	0
NUDT3	-0.0231433	-0.00852403	-4.47809	1.14524e-05	0.000168038	2.15297	NA	NA	NA	NA	NA	NA	0	0	0	0
ZNF562	0.0229176	0.0959954	4.33457	2.11705e-05	0.000273791	1.56564	0	0	-	NA	NA	NA	0	0	0	0
AGTPBP1	-0.0229133	-0.00530654	-4.08227	6.00288e-05	0.000631984	0.573299	NA	0	-	NA	-0.233,ns	0.047,ns	0	0	0	0
ZNF319	0.0228543	0.0789186	4.62825	5.92342e-06	9.81642e-05	2.78486	0	0	-	NA	NA	NA	0	0	0	0
UFSP2	-0.0228322	-0.00706642	-4.84942	2.17654e-06	4.19768e-05	3.74732	NA	0	-	NA	NA	NA	0	0	0	0
UNC50	-0.0228234	-0.00579737	-4.27357	2.73582e-05	0.000330582	1.32102	0	0	-	NA	NA	NA	0	0	0	0
USO1	-0.0226876	-0.00717488	-3.2901	0.00114551	0.00702662	-2.19722	0	0	-	NA	NA	NA	0	0	0	0
MTF1	0.0226778	0.00715942	3.25011	0.00131178	0.00782408	-2.32275	0	0	-	NA	-0.270,ns	-0.148,ns	0	0	0	0
CCDC17	0.0226105	0.0642451	3.17896	0.00166406	0.00936222	-2.54256	NA	0	-	NA	NA	NA	0	0	0	0
SIGLEC9	0.022501	0.00764506	3.85486	0.000147253	0.00136341	-0.276425	NA	0	-	NA	NA	NA	0	0	0	0
IQCG	-0.0224749	-0.0082381	-3.31173	0.00106397	0.00662302	-2.12874	0	0	NA	NA	NA	NA	0	0	0	0
APOO	-0.0224545	-0.00746437	-4.62508	6.00758e-06	9.90019e-05	2.77132	0	NA	-	NA	NA	NA	0	0	0	0
ZMYND15	0.022396	0.0060518	3.26121	0.00126352	0.00766531	-2.28805	NA	0	NA	NA	NA	NA	0	0	0	0
RASSF7	0.0223717	0.00341071	3.21186	0.00149149	0.00857706	-2.44147	0	0	-	NA	NA	NA	0	0	0	0
ATG3	-0.0221472	0.000342795	-4.93332	1.47507e-06	2.98153e-05	4.12216	0	0	-	NA	NA	NA	0	0	0	0
F8A1	0.0220805	0.00477713	3.4469	0.000664956	0.00453799	-1.69153	NA	NA	-	NA	NA	NA	0	0	0	0
ZNF264	-0.0220604	0.135076	-4.24095	3.1344e-05	0.000369641	1.19139	0	0	-	NA	NA	NA	0	0	0	0
LSM14A	-0.0220315	-0.00806564	-4.29138	2.53927e-05	0.000311953	1.39212	0	0	-	NA	NA	NA	0	0	0	0
PPP1R14B	0.0220132	0.00806436	4.37982	1.74714e-05	0.000233119	1.74905	0	0	-	NA	NA	NA	0	0	0	0
IWS1	-0.0219996	-0.00573821	-6.02841	5.89913e-09	2.75699e-07	9.4797	0	0	-	NA	NA	NA	0	0	0	0
CHD8	0.0219837	0.00320654	3.53869	0.000479181	0.00344675	-1.38554	0	0	-	NA	-0.044,ns	-0.187,ns	0	0	0	0
C2orf49	-0.0217564	-0.00706245	-5.07778	7.46072e-07	1.6941e-05	4.77994	NA	NA	NA	NA	NA	NA	0	0	0	0
SUCLG1	-0.021658	-0.00285507	-6.02319	6.06804e-09	2.80623e-07	9.45217	0	0	-	no	-0.228,ns	-0.003,ns	0	0	0	0
ZNF169	0.0214881	0.132112	4.47038	1.18412e-05	0.000172312	2.12102	NA	0	-	NA	NA	NA	0	0	0	0
CBX6	0.021354	0.0904723	3.75424	0.000216212	0.00182931	-0.638602	0	0	-	NA	NA	NA	0	0	0	0
MEGF9	0.0212146	0.0309169	3.25301	0.00129899	0.0077895	-2.31367	0	0	NA	NA	NA	NA	0	0	0	0
WWC3	0.0208069	0.0574744	3.81737	0.000170068	0.001522	-0.412364	NA	NA	NA	NA	NA	NA	0	0	0	0
POLR3C	-0.0207265	-0.00693159	-5.45681	1.16434e-07	3.53423e-06	6.57823	0	0	-	NA	NA	NA	0	0	0	0
EIF3M	-0.0207221	-0.00674966	-5.24595	3.31249e-07	8.38372e-06	5.56504	0	0	-	NA	NA	NA	0	0	0	0
INTS12	-0.0206174	-0.0068814	-5.70679	3.24318e-08	1.21386e-06	7.81983	0	0	-	NA	NA	NA	0	0	0	0
ATXN2	0.0206152	0.0048187	4.2292	3.29103e-05	0.000383505	1.14493	0	0	-	NA	NA	NA	0	0	0	0
RBM33	0.0205663	0.0405056	4.46076	1.23443e-05	0.000175867	2.0812	NA	0	-	NA	NA	NA	0	0	0	0
C18orf21	-0.0205266	-0.00681003	-5.01463	1.00685e-06	2.17446e-05	4.49051	NA	NA	NA	NA	NA	NA	0	0	0	0
POLG	0.0204561	0.00370537	4.36472	1.86311e-05	0.000245259	1.68766	NA	0	-	NA	-0.158,ns	0.107,ns	0	0	0	0
NOL8	-0.0204498	-0.00610462	-4.1217	5.11693e-05	0.000551866	0.724991	NA	0	-	NA	NA	NA	0	0	0	0
BNIP1	-0.0204347	-0.00907108	-4.01168	7.96515e-05	0.000814308	0.304959	0	0	-	NA	-0.204,ns	-0.092,ns	0	0	0	0
TMEM59	-0.0203777	-0.00642439	-3.64617	0.000323726	0.002535	-1.01807	0	0	-	NA	NA	NA	0	0	0	0
RPL10A	-0.0202978	-0.00664187	-3.86962	0.00013909	0.00130423	-0.222562	0	0	-	NA	NA	NA	0	0	0	0
KCNH3	0.0201972	0.0073535	3.42092	0.000728663	0.00489079	-1.7768	0	0	-	no	-0.097,ns	-0.080,ns	0	0	0	0
CHMP4A	-0.0201228	-0.00633378	-4.73846	3.6128e-06	6.49935e-05	3.25976	0	0	-	NA	NA	NA	0	0	0	0
GMPPA	0.0199805	0.00454974	4.05414	6.72214e-05	0.000701852	0.465878	0	0	-	NA	0.143,ns	0.463,ns	0	0	0	0
C1orf162	0.0199451	0.00496835	4.69441	4.40677e-06	7.64736e-05	3.06885	NA	NA	NA	NA	NA	NA	0	0	0	0
H3F3B	-0.0199171	-0.0042412	-4.61358	6.32205e-06	0.000103221	2.72236	0	0	-	no	0.168,ns	0.321,ns	0	0	0	0
STK36	0.0199154	0.00492452	3.6148	0.000363332	0.00277863	-1.12634	0	0	-	NA	-0.088,ns	-0.165,ns	0	0	0	0
TRIM26	0.0198939	0.00332435	3.66492	0.000302034	0.00241217	-0.952948	NA	0	-	NA	0.288,ns	-0.011,ns	0	0	0	0
TTC17	0.0196574	0.00349621	3.88879	0.000129129	0.00122777	-0.152358	0	0	-	NA	0.025,ns	0.036,ns	0	0	0	0
ZNF598	0.0195808	0.00587455	4.7508	3.41623e-06	6.23461e-05	3.31355	NA	0	-	NA	NA	NA	0	0	0	0
C1orf35	0.0195798	0.0580836	3.95383	0.000100143	0.000991662	0.0880895	NA	NA	NA	NA	NA	NA	0	0	0	0
RAD9A	0.0194503	0.00456723	3.73982	0.000228303	0.00191692	-0.689827	0	0	-	NA	NA	NA	0	0	0	0
CCDC66	-0.0194282	-0.00701938	-3.30989	0.00107068	0.00665542	-2.13457	NA	0	-	NA	NA	NA	0	0	0	0
REXO1	0.0194112	0.269285	4.25752	2.92545e-05	0.000350142	1.25714	0	0	-	NA	NA	NA	0	0	0	0
GNL1	0.0193763	0.201964	3.79695	0.000183862	0.00161597	-0.485903	0	0	-	NA	NA	NA	0	0	0	0
ZNF688	0.0193751	0.0517499	3.39423	0.000800006	0.00524607	-1.86377	0	0	-	NA	NA	NA	0	0	0	0
CCDC97	0.0193448	0.00517202	4.28247	2.63584e-05	0.000320694	1.35652	0	0	-	NA	NA	NA	0	0	0	0
RBM45	-0.0192792	-0.0058575	-3.52695	0.000499881	0.00356948	-1.42509	0	0	-	NA	NA	NA	0	0	0	0
MUS81	0.0192484	0.00473935	4.46727	1.20016e-05	0.000173503	2.10814	0	0	-	NA	-0.107,ns	0.097,ns	0	0	0	0
RFC4	-0.0191744	0.319392	-3.65295	0.000315711	0.00248889	-0.994532	0	0	-	NA	-0.229,ns	0.344,ns	0	0	0	0
WDR81	0.0191157	0.0571465	3.22902	0.00140821	0.00820496	-2.38836	0	0	-	NA	NA	NA	0	0	0	0
BTG2	0.0191033	0.0560496	3.73581	0.000231767	0.00193497	-0.704	0	0	-	NA	NA	NA	0	0	0	0
C12orf49	-0.0189025	0.0743518	-4.16279	4.3272e-05	0.000477777	0.884378	NA	NA	NA	NA	NA	NA	0	0	0	0
ECHDC1	-0.0188516	-0.00623319	-3.50278	0.000545144	0.0038338	-1.5061	0	0	-	NA	0.007,ns	-0.150,ns	0	0	0	0
ALKBH6	0.0188452	0.0795707	3.77454	0.00020022	0.00172372	-0.566225	0	0	NA	NA	NA	NA	0	0	0	0
ZZEF1	0.0188066	0.00634451	4.12287	5.09276e-05	0.000550174	0.72949	0	0	-	NA	NA	NA	0	0	0	0
NME1-NME2	-0.0188033	-0.00760637	-3.91834	0.000115091	0.0011147	-0.0435522	NA	NA	NA	NA	NA	NA	0	0	0	0
PLEKHM2	0.0187258	0.02249	3.23572	0.0013769	0.00805976	-2.36757	0	0	-	NA	NA	NA	0	0	0	0
MIDN	0.0186419	0.179049	3.17437	0.00168958	0.00945412	-2.5566	0	0	-	no	-0.159,ns	-0.118,ns	0	0	0	0
MRPS7	-0.0186233	-0.00687468	-3.8008	0.000181183	0.00160199	-0.472066	0	0	-	NA	-0.256,ns	-0.063,ns	0	0	0	0
HIBCH	-0.0186191	-0.00696876	-3.68695	0.000278295	0.00226352	-0.876051	0	0	-	NA	NA	NA	0	0	0	0
TRIM27	0.0185672	0.00428023	3.59972	0.00038395	0.00289619	-1.17809	0	0	-	NA	NA	NA	0	0	0	0
C19orf53	-0.0185003	-0.00658995	-3.74367	0.000225009	0.00189323	-0.676147	NA	NA	NA	NA	NA	NA	0	0	0	0
MYO9A	0.0184703	0.0988063	3.35015	0.0009323	0.00595015	-2.00608	0	0	-	NA	NA	NA	0	0	0	0
DHX29	-0.0184362	-0.00559784	-4.63257	5.8108e-06	9.6479e-05	2.80328	0	0	-	NA	NA	NA	0	0	0	0
SP100	-0.0184271	-0.00245809	-3.45463	0.00064702	0.0044269	-1.66603	0	0	-	NA	NA	NA	0	0	0	0
GGPS1	-0.0183312	-0.00507671	-4.74348	3.53157e-06	6.39228e-05	3.28162	0	0	-	NA	NA	NA	0	0	0	0
MEMO1	0.0182236	0.12449	4.22309	3.37537e-05	0.000389454	1.12083	0	0	-	NA	-0.153,ns	0.074,ns	0	0	0	0
PILRB	0.0181768	0.00180775	3.70234	0.000262761	0.00215137	-0.822062	NA	NA	NA	NA	NA	NA	0	0	0	0
MRPL45	-0.0181409	-0.00565403	-4.22295	3.37736e-05	0.000389454	1.12027	0	0	-	NA	NA	NA	0	0	0	0
KLHL21	0.0180851	0.159162	3.48285	0.000585338	0.00407751	-1.57254	NA	0	-	NA	NA	NA	0	0	0	0
FBL	-0.0180093	-0.00693012	-3.34436	0.000951142	0.00605683	-2.02467	0	0	-	NA	-0.259,ns	0.175,ns	0	0	0	0
SLC35B2	0.0179263	0.00323907	3.79478	0.000185393	0.00162619	-0.49372	0	0	-	NA	NA	NA	0	0	0	0
CBX4	0.0177262	0.0854423	3.77378	0.000200794	0.00172627	-0.568925	0	0	-	NA	NA	NA	0	0	0	0
IFNGR2	0.0177028	0.00595086	3.34302	0.00095552	0.00607175	-2.02893	0	0	-	NA	0.194,ns	0.362,ns	0	0	0	0
POLR2B	-0.0176577	-0.00504011	-3.25854	0.00127498	0.00769782	-2.29641	0	0	-	NA	NA	NA	0	0	0	0
RNF38	0.0176059	0.00448674	3.77364	0.000200906	0.00172627	-0.569451	0	0	-	NA	0.002,ns	-0.018,ns	0	0	0	0
CCDC12	-0.0174515	0.291863	-3.92563	0.000111856	0.00108813	-0.0165834	0	0	-	NA	NA	NA	0	0	0	0
DNAJB11	-0.0174147	-0.00632477	-3.63744	0.000334315	0.00260636	-1.04827	0	0	-	NA	NA	NA	0	0	0	0
DHX16	0.0173887	0.128984	4.12867	4.97401e-05	0.000540465	0.751915	0	0	-	NA	-0.259,ns	0.099,ns	0	0	0	0
GATAD2A	0.0173767	0.173301	3.96734	9.49489e-05	0.000943401	0.138514	0	0	-	NA	NA	NA	0	0	0	0
ARMCX6	-0.0173512	-0.00855775	-3.46748	0.00061822	0.00427622	-1.62355	0	NA	NA	NA	0.131,ns	0.296,ns	0	0	0	0
KIAA2013	0.0172953	0.00552796	3.30747	0.00107959	0.00669663	-2.14225	NA	NA	NA	NA	NA	NA	0	0	0	0
FCN1	0.0170791	0.00579848	3.39944	0.000785595	0.00517076	-1.84685	0	0	-	NA	NA	NA	0	0	0	0
TIAF1	0.0169915	0.00557488	3.21442	0.00147882	0.00852636	-2.43359	NA	NA	NA	NA	NA	NA	0	0	0	0
AP3S1	-0.0168357	-0.00603741	-3.25535	0.00128878	0.00775992	-2.30637	0	0	-	NA	NA	NA	0	0	0	0
RASSF1	0.0167431	0.121082	3.52114	0.000510428	0.00363304	-1.44461	0	0	-	NA	-0.064,ns	0.045,ns	0	0	0	0
ZNF672	0.0165862	0.260047	3.47687	0.000597944	0.00415877	-1.59243	0	0	-	NA	NA	NA	0	0	0	0
ZFYVE19	0.0164217	0.0031019	3.23847	0.00136421	0.00801831	-2.359	NA	0	-	NA	0.161,ns	0.368,ns	0	0	0	0
RBM42	0.0162867	0.294106	3.18161	0.00164952	0.00929815	-2.53446	0	0	-	NA	NA	NA	0	0	0	0
MICALL1	0.0162026	0.00164915	3.21222	0.00148969	0.00857229	-2.44036	NA	0	-	NA	NA	NA	0	0	0	0
RAB37	0.0162015	0.233068	3.649	0.000320364	0.00251758	-1.00827	0	0	-	NA	0.039,ns	-0.103,ns	0	0	0	0
PIGG	0.0161476	0.113888	3.30293	0.00109645	0.00677272	-2.15663	0	0	-	NA	NA	NA	0	0	0	0
C7orf26	0.0160453	0.00345536	3.32888	0.0010032	0.00630247	-2.07415	NA	NA	NA	NA	NA	NA	0	0	0	0
EIF3D	-0.0156947	-0.00688303	-3.83419	0.000159444	0.00144894	-0.351506	0	0	-	NA	NA	NA	0	0	0	0
TMCO6	0.015658	0.179962	3.94572	0.000103384	0.00101672	0.0579426	0	0	-	NA	NA	NA	0	0	0	0
MBOAT1	0.0155979	0.359409	3.69691	0.000268147	0.00218904	-0.841136	0	0	-	NA	NA	NA	0	0	0	0
ZNF362	0.0155184	0.00196503	3.16989	0.0017148	0.00955036	-2.57027	0	0	-	NA	NA	NA	0	0	0	0
FAM53B	0.0154218	0.192483	3.77667	0.000198607	0.00171151	-0.558608	0	0	NA	NA	NA	NA	0	0	0	0
C1orf122	0.0153635	0.00288607	3.28452	0.00116749	0.00713663	-2.21483	NA	NA	NA	NA	NA	NA	0	0	0	0
RBM5	0.0153143	0.00475507	4.00652	8.13043e-05	0.000828328	0.285491	0	0	-	NA	0.253,ns	-0.090,ns	0	0	0	0
TNFAIP1	0.0153134	0.00201037	3.37551	0.00085389	0.00552558	-1.92442	0	0	-	NA	-0.131,ns	-0.048,ns	0	0	0	0
PCBP1	0.0153066	0.00443383	4.19742	3.7532e-05	0.000424481	1.0198	0	0	-	NA	-0.020,ns	-0.316,ns	0	0	0	0
MTMR4	0.0150599	0.172955	3.21776	0.00146236	0.00844805	-2.42325	0	0	-	NA	-0.163,ns	-0.346,ns	0	0	0	0
ORAI3	0.0146947	0.00342658	4.28263	2.63407e-05	0.000320694	1.35716	NA	0	-	NA	NA	NA	0	0	0	0
KLF2	0.0146404	0.00447931	3.24446	0.00133698	0.00792588	-2.34035	0	0	-	NA	-0.093,ns	-0.296,ns	0	0	0	0
PTCD1	0.0144671	0.0481694	3.51369	0.000524253	0.00371349	-1.46959	NA	NA	NA	NA	NA	NA	0	0	0	0
LZIC	-0.0139202	-0.00361483	-3.33319	0.000988431	0.00623184	-2.06038	0	0	-	NA	0.037,ns	0.132,ns	0	0	0	0
IRF2BP2	0.0138753	0.003465	3.47121	0.000610082	0.00422957	-1.61119	0	0	-	NA	NA	NA	0	0	0	0
FAM156A	0.0136247	0.00285864	3.72422	0.000242089	0.00200598	-0.744998	NA	NA	-	NA	NA	NA	0	0	0	0
HNRNPU	-0.0134474	0.00840626	-3.40262	0.0007769	0.00511734	-1.83649	0	0	-	NA	NA	NA	0	0	0	0
ATG4A	-0.0132816	-0.00425865	-3.20845	0.00150859	0.00865285	-2.45201	0	NA	-	NA	NA	NA	0	0	0	0
TBC1D20	0.0132024	0.00496061	3.808	0.000176272	0.00156799	-0.446154	0	0	-	NA	NA	NA	0	0	0	0
ZNF76	0.0131784	0.0806005	3.23881	0.00136266	0.00801831	-2.35795	NA	0	-	NA	NA	NA	0	0	0	0
ISCA2	-0.0130998	-0.00412865	-3.39334	0.000802509	0.00525858	-1.86668	0	0	-	NA	NA	NA	0	0	0	0
KARS	-0.0129961	-0.00426711	-3.72283	0.00024336	0.00201462	-0.749926	0	0	-	NA	-0.055,ns	-0.003,ns	0	0	0	0
PODN	0.0126254	0.135536	3.29278	0.00113512	0.00697739	-2.18877	0	0	-	NA	-0.248,ns	0.073,ns	0	0	0	0
COX4I1	-0.0126077	-0.0035072	-3.5541	0.000453245	0.00331652	-1.33348	0	0	-	NA	0.048,ns	0.387,ns	0	0	0	0
STX16	0.0125523	0.0622897	3.90348	0.000121958	0.00116839	-0.0983513	0	0	-	NA	0.132,ns	-0.276,ns	0	0	0	0
PPP2R2A	-0.0122599	-0.00133997	-3.53033	0.000493839	0.00353471	-1.41372	0	0	-	NA	NA	NA	0	0	0	0
ZNF384	0.0116919	0.217102	3.79051	0.000188429	0.00164329	-0.50903	0	0	-	NA	NA	NA	0	0	0	0
RBMX2	-0.0112356	-0.00396602	-3.53012	0.000494211	0.00353471	-1.41442	0	NA	-	NA	0.013,ns	-0.178,ns	0	0	0	0
STK35	0.0111642	0.358949	3.32155	0.00102876	0.00643103	-2.09751	0	0	-	NA	NA	NA	0	0	0	0
ATP6V0E1	-0.0111403	-0.00263626	-3.45829	0.000638695	0.00438012	-1.65395	0	0	-	NA	NA	NA	0	0	0	0
