# Supplementary material for: Prediction of Alzheimer’s disease using blood gene expression data
Source: Sci Rep. 2020 Feb 26;10:3485. doi: 10.1038/s41598-020-60595-1 (PMC7044318; doi:10.1038/s41598-020-60595-1)
Supplement: Supplementary file 5 — Supplementary Table 4. [file 41598_2020_60595_MOESM5_ESM.xlsx]

## Sheet: Table S4
Gene	log_ratio	AveExpr	t_value	p_value	adjusted_p	beta	eQTL	GWAS	PPI	Early_DEG	Pathology.cor..abeta.	Pathology.cor..tau.	CFG	alz_gene	digsee	Final_CFG
DBI	-0.0479903	-0.025209	-5.1184	5.8043e-07	5.76061e-05	4.95044	1	1	-	yes	0.780,***	0.718,**	4	0	1	5
CDK5R1	0.0323683	0.013072	3.85963	0.000141655	0.00295041	-0.311546	0	0	PSEN2	yes	-0.576,***	-0.497,ns	3	1	1	5
SORL1	0.0223485	0.00874618	3.44763	0.000654311	0.00871723	-1.74808	0	55	APP	NA	-0.432,**	-0.530,*	3	1	1	5
CTNNA1	0.0212762	0.0127916	3.86628	0.000138043	0.00289628	-0.287149	0	1	PSEN1	yes	0.665,***	0.141,ns	4	0	1	5
CTSS	0.0210103	0.00834091	4.09519	5.5556e-05	0.00148705	0.575045	6	0	APOE	NA	0.601,***	0.515,*	3	1	1	5
CAPN1	0.0199406	0.00410796	3.42056	0.000720043	0.00929513	-1.8373	2	0	PSEN2	yes	0.327,*	0.419,ns	4	0	1	5
NFKBIA	0.0185389	0.00691249	3.58764	0.000395033	0.00608958	-1.27639	0	1	PSEN2,MAPT,APOE	yes	0.089,ns	0.638,*	4	1	0	5
SERPINA1	0.0172782	0.00535425	4.00749	7.91235e-05	0.00192005	0.239496	3	4	APP	NA	NA	NA	3	1	1	5
CST3	0.0165129	0.00427842	3.39502	0.000787651	0.00998181	-1.92087	1	0	APP,APOE	NA	0.671,***	0.599,*	3	1	1	5
VIM	0.0162327	0.00479421	3.75043	0.000215354	0.003906	-0.706548	3	0	APP,MAPT	yes	0.918,***	0.700,**	4	0	1	5
RPS27	-0.0487829	-0.0194519	-5.34861	1.86999e-07	2.32025e-05	6.04669	1	0	PSEN2	yes	0.503,***	0.662,**	4	0	0	4
NDUFS4	-0.0472422	-0.0271089	-4.47501	1.12086e-05	0.000464102	2.10167	4	10	-	NA	-0.413,**	0.199,ns	3	1	0	4
ITGAM	0.0408137	0.0161199	5.7345	2.57763e-08	5.69205e-06	7.97104	NA	1	APP,APOE	NA	0.704,***	0.632,*	3	0	1	4
PLRG1	-0.0398568	-0.0180433	-4.63387	5.55322e-06	0.000283535	2.77484	9	0	PSEN1	yes	-0.655,***	0.266,ns	4	0	0	4
COPS5	-0.0356074	-0.0155933	-5.06835	7.38781e-07	6.59157e-05	4.71736	0	0	APP,MAPT,APOE	yes	-0.588,***	0.069,ns	3	0	1	4
PRDX1	-0.034092	-0.0155145	-6.37138	7.88019e-10	4.09445e-07	11.3732	1	0	-	yes	0.739,***	0.742,**	3	0	1	4
RPS20	-0.0331614	0.299929	-5.45365	1.10153e-07	1.52028e-05	6.55988	2	2	-	yes	0.465,**	0.586,*	4	0	0	4
PSMC6	-0.0300918	0.152217	-3.93429	0.000105792	0.00234825	-0.0355971	1	8	PSEN1	NA	-0.175,ns	-0.202,ns	3	0	1	4
FES	0.028858	0.0117489	3.95899	9.59611e-05	0.00221312	0.0567204	5	0	MAPT	yes	0.880,***	0.821,***	4	0	0	4
CSAD	0.027854	0.175707	4.54145	8.37526e-06	0.000391422	2.38075	3	3	-	yes	0.368,*	0.107,ns	4	0	0	4
NDE1	0.0271986	0.00831258	4.24239	3.02747e-05	0.000933843	1.15263	2	0	PSEN2,MAPT	yes	0.626,***	0.297,ns	4	0	0	4
ACTN4	0.0264548	0.0383706	4.01939	7.54433e-05	0.00186664	0.284651	1	0	APP,PSEN1,APOE	NA	0.509,***	-0.117,ns	3	0	1	4
KIF1B	0.0256739	0.0160923	3.56661	0.000426582	0.00643004	-1.34836	1	0	APP	yes	0.024,ns	-0.594,*	4	0	0	4
TYK2	0.0256246	0.011893	4.94919	1.30251e-06	0.000103649	4.17008	1	0	APOE	yes	0.440,**	0.163,ns	4	0	0	4
ABCA2	0.0251599	0.0308025	6.41143	6.27356e-10	3.68766e-07	11.5962	3	0	-	yes	0.144,ns	-0.376,ns	2	1	1	4
SEMA4D	0.0227574	0.00742013	4.63599	5.5007e-06	0.000282487	2.78396	1	1	-	yes	0.061,ns	-0.059,ns	3	1	0	4
SP1	0.0218425	0.00837546	3.82766	0.000160293	0.00321787	-0.428226	1	1	APP,PSEN1,PSEN2,MAPT,APOE	NA	0.020,ns	0.079,ns	3	0	1	4
EEF1A1	-0.0217534	0.00823799	-4.65845	4.97282e-06	0.000263874	2.88082	2	0	PSEN1	yes	0.388,**	-0.095,ns	4	0	0	4
PITPNM1	0.0217531	0.00798675	3.6655	0.000296337	0.00493876	-1.00673	4	1	-	yes	-0.331,*	-0.755,**	4	0	0	4
B2M	-0.0208618	-0.00750031	-3.82411	0.000162503	0.00324594	-0.441145	2	0	APP,MAPT,APOE	yes	0.881,***	0.717,**	4	0	0	4
CCND3	0.0206861	0.145739	5.54752	6.82004e-08	1.05687e-05	7.02525	1	0	PSEN2	yes	0.665,***	0.632,*	4	0	0	4
APH1B	0.0206799	0.00691149	3.5553	0.00044451	0.00663236	-1.38689	3	0	PSEN1,PSEN2,APOE	NA	NA	NA	2	1	1	4
IL18	0.0203611	0.0057499	3.70854	0.000252261	0.00437806	-0.85539	2	0	MAPT	no	-0.093,ns	0.286,ns	2	1	1	4
PRKD2	0.0199611	0.00518185	3.51368	0.000516735	0.00741838	-1.52771	4	3	-	yes	0.498,***	0.456,ns	4	0	0	4
CEBPB	0.0197773	0.00785687	4.00103	8.11905e-05	0.0019541	0.215053	0	0	PSEN2,APOE	yes	0.387,**	0.584,*	3	0	1	4
HCLS1	0.0196424	0.00692204	4.24767	2.9613e-05	0.000928649	1.17369	1	0	-	yes	0.856,***	0.851,***	3	0	1	4
SEC61A1	0.019131	0.00689399	3.49923	0.000544286	0.00765554	-1.57624	4	0	APOE	yes	0.178,ns	0.539,*	4	0	0	4
HSBP1	-0.0190245	-0.00584525	-3.72993	0.00023273	0.00411964	-0.779583	1	0	MAPT	yes	-0.409,**	0.083,ns	4	0	0	4
ADAR	0.0178315	0.00710908	3.45427	0.000639075	0.00855296	-1.72611	0	0	PSEN2,MAPT	yes	-0.530,***	-0.840,***	3	0	1	4
NDUFS3	-0.0163449	0.0733867	-3.49546	0.000551691	0.0077228	-1.58887	2	6	-	yes	-0.427,**	0.153,ns	4	0	0	4
PSMB7	-0.0159625	0.00140155	-3.80659	0.000173826	0.00341202	-0.504685	3	0	PSEN1	NA	-0.317,*	0.209,ns	3	1	0	4
RPS12	-0.0152673	-0.00643975	-5.14981	4.98429e-07	5.33629e-05	5.09767	1	0	PSEN1	yes	0.702,***	0.706,**	4	0	0	4
NPC2	0.0144128	0.150325	4.00413	8.01912e-05	0.00193533	0.226791	2	0	-	yes	0.597,***	0.477,ns	3	1	0	4
NFKB1	0.0140067	0.00329917	3.49631	0.000550016	0.00771158	-1.58603	1	0	APP,PSEN2,MAPT	NA	0.731,***	0.247,ns	3	0	1	4
VDR	0.0135635	0.195958	3.51546	0.000513434	0.00739831	-1.52172	1	0	PSEN2	NA	0.074,ns	0.532,*	3	1	0	4
PTBP1	0.013067	0.00357677	3.50746	0.000528434	0.00752848	-1.54863	0	0	MAPT,APOE	yes	0.761,***	0.756,**	3	0	1	4
RPL31	-0.0853288	-0.0366492	-4.72256	3.72103e-06	0.000220589	3.15941	NA	0	PSEN1	yes	0.273,ns	0.621,*	3	0	0	3
NDUFB3	-0.0671218	-0.0327971	-5.01065	9.73492e-07	8.11213e-05	4.45098	1	0	-	NA	-0.334,*	0.337,ns	2	0	1	3
RPL36AL	-0.0603098	-0.0260343	-8.83161	1.25438e-16	1.10799e-12	26.7742	1	0	-	yes	0.312,*	0.513,ns	3	0	0	3
RPS24	-0.0577313	-0.0243423	-5.79018	1.92046e-08	4.47036e-06	8.25744	2	0	-	yes	0.447,**	0.233,ns	3	0	0	3
RPL39	-0.05761	-0.0239672	-5.02899	8.91987e-07	7.72443e-05	4.53538	0	NA	PSEN1	yes	0.691,***	0.675,**	3	0	0	3
NDUFA4	-0.056859	-0.0148909	-4.28421	2.54002e-05	0.00082183	1.31999	3	9	-	NA	-0.307,*	0.366,ns	3	0	0	3
PFDN5	-0.0548824	-0.0240888	-5.48861	9.22083e-08	1.33521e-05	6.73243	3	0	MAPT	NA	0.515,***	0.584,*	3	0	0	3
RPA3	-0.0509148	-0.0235008	-6.91571	3.27119e-11	2.40787e-08	14.4897	2	0	-	yes	-0.391,**	0.048,ns	3	0	0	3
TPST1	0.0503708	0.0178958	3.68322	0.00027738	0.00469837	-0.944624	7	0	NA	yes	0.364,*	0.407,ns	3	0	0	3
AIF1	-0.0502857	-0.0222532	-6.27168	1.38392e-09	6.43376e-07	10.8228	0	0	-	yes	0.868,***	0.894,***	2	0	1	3
MRPL51	-0.0502291	-0.0240586	-7.69223	2.6073e-13	3.32941e-10	19.2387	1	0	-	yes	-0.465,**	-0.030,ns	3	0	0	3
RPS25	-0.0499186	-0.0209422	-8.01377	3.21312e-14	7.09537e-11	21.3011	2	0	-	yes	0.562,***	0.398,ns	3	0	0	3
RPS27L	-0.0493181	0.0928887	-4.12967	4.82654e-05	0.00134065	0.708721	0	0	PSEN1	yes	0.639,***	0.664,**	3	0	0	3
DAAM2	0.0459357	0.087877	3.45937	0.000627591	0.00843761	-1.70919	3	0	-	yes	0.477,**	0.307,ns	3	0	0	3
HSPA1A	0.0453226	0.00923718	4.46734	1.15896e-05	0.000471844	2.06967	0	0	-	yes	0.023,ns	0.167,ns	1	1	1	3
CD3D	-0.0449445	-0.0235889	-4.59562	6.58765e-06	0.00032327	2.61094	0	0	-	yes	0.567,***	0.561,*	2	0	1	3
RPS27A	-0.0432053	0.281521	-7.08851	1.14869e-11	1.01464e-08	15.5168	7	0	PSEN1,PSEN2	NA	-0.377,*	0.528,*	3	0	0	3
PSMA4	-0.0429305	-0.0230305	-4.41033	1.48371e-05	0.000569808	1.83338	1	2	PSEN1	NA	-0.198,ns	0.178,ns	3	0	0	3
PSMA6	-0.040461	-0.018376	-4.14485	4.53521e-05	0.00128396	0.767914	1	0	PSEN1	NA	NA	NA	2	0	1	3
RBX1	-0.0403026	-0.0190809	-4.38742	1.6374e-05	0.000602632	1.73916	1	10	PSEN1,PSEN2	NA	-0.146,ns	0.004,ns	3	0	0	3
ECHDC3	0.0390766	0.0144273	4.09145	5.64059e-05	0.00150268	0.560625	18	64	-	NA	0.101,ns	0.621,*	3	0	0	3
SRP14	-0.0364419	-0.0174448	-5.50189	8.61638e-08	1.27919e-05	6.79824	1	0	-	yes	-0.246,ns	0.514,*	3	0	0	3
RPL35	-0.0347778	-0.0163075	-4.5009	1.00097e-05	0.000444299	2.20997	2	0	PSEN1	NA	0.485,***	0.763,***	3	0	0	3
TMEM126A	-0.0346673	-0.0179578	-4.35301	1.89729e-05	0.000662402	1.59842	3	0	-	yes	-0.506,***	0.274,ns	3	0	0	3
MRPS22	-0.0338704	-0.0158827	-4.77227	2.96533e-06	0.000191431	3.37769	2	0	-	yes	-0.403,**	-0.026,ns	3	0	0	3
CCDC58	-0.0338249	-0.0165524	-3.86014	0.000141372	0.00295041	-0.309659	1	0	-	yes	0.130,ns	0.633,*	3	0	0	3
PPA1	-0.0337813	-0.0160352	-4.23273	3.15213e-05	0.000952738	1.11418	0	0	-	yes	-0.518,***	-0.406,ns	2	0	1	3
RASGRP3	-0.0336686	0.0727893	-3.43527	0.000683599	0.0089601	-1.7889	NA	4	-	yes	0.758,***	0.335,ns	3	0	0	3
CFDP1	-0.032896	-0.012954	-5.79897	1.83291e-08	4.47036e-06	8.30286	0	0	-	yes	-0.375,*	0.159,ns	2	0	1	3
HK3	0.0326944	0.0129103	4.38827	1.63149e-05	0.000602632	1.74262	1	0	-	yes	0.838,***	0.669,**	3	0	0	3
STAB1	0.0320288	0.133388	4.15634	4.32611e-05	0.00123665	0.812806	2	0	APP	NA	0.369,*	0.672,**	3	0	0	3
RPL35A	-0.0307466	0.153019	-5.08483	6.82527e-07	6.41358e-05	4.79387	1	0	-	yes	0.339,*	0.546,*	3	0	0	3
RPL30	-0.0306916	-0.0121217	-5.13267	5.41688e-07	5.64514e-05	5.01721	0	0	PSEN1	yes	0.072,ns	0.615,*	3	0	0	3
SOD1	-0.0306114	-0.0158094	-5.12722	5.56166e-07	5.64668e-05	4.99171	0	0	PSEN2	yes	-0.134,ns	0.283,ns	2	0	1	3
GMFG	-0.0301092	-0.0150762	-3.9236	0.00011034	0.00240966	-0.0754118	7	0	-	yes	0.838,***	0.835,***	3	0	0	3
BRSK1	0.0299389	0.00725455	4.56538	7.53467e-06	0.000357816	2.48214	4	0	-	yes	-0.447,**	-0.706,**	3	0	0	3
CD79B	-0.0293667	-0.0109886	-3.68957	0.000270866	0.00461885	-0.922291	2	0	PSEN1,MAPT	NA	0.285,ns	0.597,*	3	0	0	3
SWAP70	-0.0287197	-0.0132172	-3.95121	9.89608e-05	0.00226386	0.0275805	1	6	-	yes	0.119,ns	0.471,ns	3	0	0	3
GNS	0.028231	0.0100424	5.64353	4.15055e-08	7.80038e-06	7.50778	1	0	-	yes	0.688,***	0.594,*	3	0	0	3
STAT6	0.0279391	0.00882734	4.72713	3.6443e-06	0.00021898	3.17944	1	0	-	NA	0.360,*	0.703,**	2	0	1	3
LYPLAL1	-0.0278027	-0.0117456	-4.40648	1.50855e-05	0.000574354	1.8175	2	0	-	yes	-0.551,***	0.507,ns	3	0	0	3
OSCAR	0.0276653	0.0119242	3.86728	0.00013751	0.00289196	-0.283494	1	0	NA	yes	-0.218,ns	-0.707,**	3	0	0	3
HELZ	0.027143	0.00988076	6.10173	3.56235e-09	1.31109e-06	9.8995	1	0	-	yes	-0.341,*	-0.895,***	3	0	0	3
MAGOH	-0.0270556	-0.014928	-4.37293	1.74237e-05	0.00062309	1.67979	1	0	MAPT	no	-0.558,***	0.257,ns	3	0	0	3
TMC4	0.0269123	0.00611906	3.62702	0.000341788	0.00546922	-1.14066	2	0	NA	yes	-0.311,*	-0.531,*	3	0	0	3
SLC11A1	0.0268532	0.100809	3.78353	0.000189868	0.0036063	-0.587902	0	0	-	yes	0.871,***	0.815,***	2	1	0	3
PLOD1	0.0266797	0.00925102	3.77337	0.00019737	0.00369359	-0.624417	4	0	-	NA	0.432,**	0.303,ns	2	0	1	3
RAD51C	-0.0266332	0.0497666	-4.53027	8.79824e-06	0.000405995	2.33354	2	0	-	yes	-0.365,*	-0.747,**	3	0	0	3
MRPL20	-0.0265726	-0.00996108	-4.44297	1.28844e-05	0.000510347	1.96833	1	0	-	yes	-0.467,**	0.248,ns	3	0	0	3
COPS4	-0.0265694	-0.0129511	-4.41314	1.46584e-05	0.000565403	1.84496	1	0	PSEN1	NA	-0.316,*	-0.117,ns	3	0	0	3
TPT1	-0.0264342	-0.00639726	-3.82312	0.000163126	0.00324594	-0.444755	0	0	-	yes	0.068,ns	-0.569,*	2	0	1	3
MRPS17	-0.0258257	-0.0131682	-6.01203	5.82427e-09	1.97868e-06	9.41991	3	0	-	yes	-0.444,**	0.248,ns	3	0	0	3
PSMB1	-0.0255246	-0.0118029	-4.4953	1.02578e-05	0.000451442	2.18652	0	2	PSEN1	NA	-0.343,*	0.174,ns	3	0	0	3
PSMD14	-0.0251074	-0.0112143	-4.47429	1.12439e-05	0.000464102	2.09865	1	0	PSEN1	NA	-0.488,***	-0.148,ns	3	0	0	3
SLC9A1	0.0249233	0.240081	3.6427	0.000322528	0.00525626	-1.08624	1	1	-	yes	0.107,ns	0.142,ns	3	0	0	3
CREBBP	0.0248127	0.0536196	5.04674	8.19449e-07	7.16653e-05	4.61728	0	0	PSEN1,PSEN2,APOE	NA	-0.309,*	0.063,ns	2	0	1	3
RPAIN	-0.0246961	-0.0128366	-4.04605	6.77792e-05	0.00173033	0.386258	2	0	-	yes	0.435,**	0.578,*	3	0	0	3
PYGB	0.0244924	0.033235	3.69001	0.000270416	0.00461885	-0.920728	1	0	-	yes	0.423,**	0.714,**	3	0	0	3
ITGA5	0.0244676	0.0852161	3.98478	8.66246e-05	0.00204041	0.153664	3	NA	APP,APOE	NA	0.450,**	0.353,ns	3	0	0	3
GDI1	0.0244588	0.024748	4.4673	1.15918e-05	0.000471844	2.06949	1	NA	-	yes	-0.323,*	-0.470,ns	3	0	0	3
LSM7	-0.0244411	-0.0121189	-3.67257	0.00028863	0.0048377	-0.981975	1	0	APP	NA	-0.370,*	0.118,ns	3	0	0	3
APBB1IP	0.0244256	0.129269	3.9361	0.00010504	0.00234825	-0.0288413	0	0	-	yes	0.845,***	0.623,*	2	1	0	3
TBC1D2B	0.0241809	0.0401659	3.92326	0.000110485	0.00240966	-0.0766569	3	0	-	yes	0.307,*	0.251,ns	3	0	0	3
RHOA	0.0236047	0.00412418	4.77378	2.94489e-06	0.000191431	3.38434	1	0	PSEN1,PSEN2,MAPT	NA	NA	NA	2	0	1	3
IRF9	0.023429	0.00692593	4.24825	2.95411e-05	0.000928649	1.17601	1	0	APP,PSEN1,PSEN2,MAPT	NA	NA	NA	2	0	1	3
RPS14	-0.0232709	-0.00834678	-4.00572	7.9683e-05	0.00192833	0.232817	0	0	PSEN1	yes	0.505,***	0.480,ns	3	0	0	3
PSMA2	-0.0229872	-0.00882	-4.56956	7.39623e-06	0.000355059	2.49992	0	0	PSEN1	yes	-0.132,ns	0.347,ns	2	0	1	3
RGS19	0.0224056	0.00850418	4.49446	1.02957e-05	0.000451442	2.183	1	0	PSEN2	NA	-0.300,*	0.295,ns	3	0	0	3
DPH3	-0.0223574	0.0355646	-3.82306	0.00016316	0.00324594	-0.444956	2	0	-	yes	-0.547,***	-0.867,***	3	0	0	3
TOP1MT	-0.0222967	-0.00436335	-3.57005	0.000421264	0.00641555	-1.33661	1	0	-	yes	-0.323,*	0.605,*	3	0	0	3
CDK5RAP3	0.0218999	0.0081313	4.45202	1.23884e-05	0.000497392	2.00589	2	0	-	yes	0.472,**	0.835,***	3	0	0	3
RIT1	-0.0216677	-0.0083966	-3.42472	0.000709555	0.00918989	-1.82363	2	0	PSEN2	yes	-0.109,ns	0.400,ns	3	0	0	3
DCTN6	-0.0215191	-0.01134	-4.24497	2.995e-05	0.000931508	1.1629	2	NA	-	yes	-0.418,**	-0.078,ns	3	0	0	3
IKBKG	0.0214739	0.10766	4.02504	7.37525e-05	0.00182993	0.306143	0	NA	-	yes	-0.501,***	-0.100,ns	2	0	1	3
UBE2E1	-0.0213638	0.133402	-3.56148	0.000434623	0.00651788	-1.36584	2	2	-	NA	-0.402,**	-0.526,*	3	0	0	3
GPBP1	-0.0213577	-0.00956007	-3.66351	0.000298536	0.00496604	-1.01367	1	0	-	yes	-0.362,*	-0.515,*	3	0	0	3
BTF3	-0.0212254	-0.0107112	-4.53255	8.71037e-06	0.00040494	2.34316	0	0	PSEN2	yes	0.362,*	0.717,**	3	0	0	3
TCIRG1	0.0209169	0.00747578	3.75441	0.000212126	0.00386545	-0.692326	4	0	-	yes	0.865,***	0.624,*	3	0	0	3
CSF2RA	0.0207385	0.00492851	3.5919	0.000388927	0.00601645	-1.2618	NA	NA	PSEN1,MAPT,APOE	yes	0.551,***	0.607,*	3	0	0	3
WAS	0.0206575	0.00626045	4.1108	5.21332e-05	0.00142127	0.635456	4	NA	-	yes	0.830,***	0.752,**	3	0	0	3
DDX1	-0.0203974	-0.0113134	-3.39569	0.00078581	0.00997279	-1.91869	3	0	-	yes	-0.351,*	-0.459,ns	3	0	0	3
SLC9A8	0.0202735	0.121776	3.47994	0.000583208	0.00802411	-1.64075	0	18	-	yes	-0.370,*	-0.460,ns	3	0	0	3
CSF3R	0.0201109	0.00858669	3.58189	0.000403435	0.00620826	-1.29611	5	1	-	NA	0.795,***	0.815,***	3	0	0	3
PRKCD	0.0199432	0.00798965	4.63093	5.62669e-06	0.000285636	2.76223	0	0	MAPT,APOE	yes	0.283,ns	0.085,ns	2	0	1	3
MKNK1	0.0199026	0.026728	4.17343	4.03197e-05	0.00116769	0.879791	2	0	-	yes	0.659,***	0.458,ns	3	0	0	3
BCCIP	-0.0198457	-0.00935138	-4.51416	9.44426e-06	0.000430006	2.26566	5	0	-	yes	-0.399,**	-0.084,ns	3	0	0	3
PTPRE	0.019477	0.00999074	4.32511	2.13654e-05	0.000720307	1.48504	3	0	-	yes	0.065,ns	0.664,**	3	0	0	3
UQCRC2	-0.0188915	-0.00842977	-4.12039	5.01327e-05	0.00137951	0.67264	1	0	-	yes	-0.475,**	-0.739,**	3	0	0	3
ATP2A2	0.0188432	0.0131219	4.12638	4.89199e-05	0.00135458	0.695916	2	0	-	yes	-0.540,***	-0.875,***	3	0	0	3
HCK	0.0186961	0.00661276	3.76641	0.000202674	0.00373741	-0.649397	2	0	APOE	NA	NA	NA	2	0	1	3
BEX4	-0.0185767	-0.00813805	-3.40125	0.000770626	0.00980827	-1.90053	2	NA	-	yes	-0.620,***	-0.309,ns	3	0	0	3
ITGAX	0.0181349	0.234063	3.44136	0.000669012	0.00881997	-1.7688	1	0	APP	NA	NA	NA	2	0	1	3
NISCH	0.0180712	0.00664932	3.67073	0.000290621	0.00486184	-0.988432	3	0	-	yes	0.171,ns	0.019,ns	2	0	1	3
EXOSC1	-0.0179949	-0.00763678	-4.35137	1.91057e-05	0.000664411	1.59176	1	0	-	yes	-0.359,*	-0.011,ns	3	0	0	3
RPS6	-0.0177643	-0.00327557	-3.50198	0.000538933	0.00762319	-1.56701	1	0	-	NA	0.593,***	0.688,**	2	0	1	3
LYN	0.0176486	0.00644208	3.48689	0.000568904	0.00788874	-1.61756	2	0	PSEN2,MAPT,APOE	NA	NA	NA	2	0	1	3
SLC7A7	0.0176093	0.00576254	3.57131	0.000419325	0.00639706	-1.33229	2	0	-	yes	0.723,***	0.735,**	3	0	0	3
PIGT	0.0172431	0.0174295	3.94715	0.00010056	0.00227755	0.0124067	3	0	APOE	yes	-0.044,ns	0.024,ns	3	0	0	3
ARHGEF2	0.0170825	0.16194	4.35001	1.92171e-05	0.000665664	1.58621	10	0	APOE	yes	0.035,ns	-0.184,ns	3	0	0	3
GTF2E2	-0.0169403	-0.00808915	-3.46281	0.000619957	0.00838006	-1.69777	3	0	-	yes	-0.385,**	-0.455,ns	3	0	0	3
RUSC1	0.0169123	0.00459294	3.70298	0.000257579	0.00445244	-0.875008	2	0	-	yes	-0.352,*	-0.263,ns	3	0	0	3
EIF4G1	0.0168412	0.00252238	3.5716	0.000418891	0.00639706	-1.33132	1	0	APP,PSEN1,MAPT	NA	-0.330,*	-0.424,ns	3	0	0	3
ACAD8	0.0165273	0.166741	4.15889	4.28086e-05	0.00122769	0.822806	1	0	-	yes	0.151,ns	0.388,ns	2	1	0	3
AKNA	0.0164665	0.0054124	3.49977	0.000543236	0.00765295	-1.57444	2	0	-	yes	0.740,***	0.601,*	3	0	0	3
PRKAG1	-0.0163614	-0.00418986	-5.97232	7.22776e-09	2.0812e-06	9.2094	3	0	PSEN1,MAPT	no	-0.355,*	-0.180,ns	3	0	0	3
NDUFV2	-0.0160651	-0.00856401	-3.48727	0.000568136	0.00788874	-1.6163	3	2	-	NA	-0.546,***	-0.062,ns	3	0	0	3
PFDN1	-0.015772	-0.00718068	-3.47851	0.000586207	0.00805282	-1.64553	0	59	MAPT	NA	-0.529,***	0.030,ns	3	0	0	3
P4HB	0.0154506	0.00546753	3.63264	0.000334763	0.00541119	-1.12118	NA	0	APOE	yes	0.532,***	0.448,ns	3	0	0	3
RAN	-0.015366	0.00966258	-3.84299	0.000151084	0.00307494	-0.372388	1	4	-	yes	-0.236,ns	-0.292,ns	3	0	0	3
SPEN	0.0153392	0.00511859	3.6138	0.000358867	0.00566049	-1.1864	1	0	PSEN2	NA	NA	NA	2	0	1	3
ITGB2	0.0152928	0.00606074	4.03506	7.08433e-05	0.0017687	0.344312	NA	0	APOE	NA	0.125,ns	0.551,*	2	0	1	3
ACAT2	-0.0152701	-0.00776707	-3.92367	0.000110308	0.00240966	-0.0751432	0	0	-	yes	0.340,*	-0.416,ns	2	1	0	3
CDC42SE1	0.015205	0.0605778	3.53434	0.000479598	0.0070367	-1.45798	1	0	-	yes	0.110,ns	0.630,*	3	0	0	3
S100A10	0.014872	0.00270613	3.52146	0.000502442	0.00732355	-1.50149	1	0	-	yes	-0.077,ns	0.599,*	3	0	0	3
EEF1B2	-0.0143872	-0.00658445	-3.8341	0.000156361	0.00316049	-0.404791	4	0	-	yes	0.482,***	0.553,*	3	0	0	3
PSAP	0.0141147	0.00416693	3.40907	0.000749766	0.00958421	-1.87498	4	0	-	NA	0.090,ns	-0.108,ns	1	1	1	3
TMSB10	-0.0139826	-0.00619105	-4.78357	2.81551e-06	0.000189843	3.42756	1	0	-	yes	-0.327,*	-0.671,**	3	0	0	3
RPL3	-0.0132294	-0.000772481	-3.40205	0.000768478	0.00979505	-1.89793	2	0	-	yes	0.552,***	0.582,*	3	0	0	3
DPAGT1	0.0131265	0.131645	3.74424	0.000220467	0.00397425	-0.728638	4	0	-	yes	0.611,***	0.614,*	3	0	0	3
EDEM2	0.0129062	0.1455	3.55669	0.000442265	0.00661003	-1.38215	3	0	-	yes	0.403,**	0.793,***	3	0	0	3
ESD	-0.0125925	-0.00610038	-4.20973	3.46905e-05	0.00102826	1.02293	3	2	-	NA	-0.649,***	-0.137,ns	3	0	0	3
SEC24C	0.0119219	0.0838637	3.41049	0.000746037	0.00957811	-1.87033	0	0	APP	yes	0.038,ns	-0.267,ns	2	1	0	3
BLCAP	-0.011687	-0.00501368	-3.91001	0.000116382	0.00251961	-0.125837	1	1	-	NA	-0.375,*	-0.151,ns	3	0	0	3
NDUFA1	-0.0832717	-0.0376567	-8.19225	9.83305e-15	4.34276e-11	22.4685	4	NA	-	yes	0.165,ns	0.384,ns	2	0	0	2
RPS3A	-0.0680252	-0.0281221	-4.66202	4.89366e-06	0.000261974	2.89623	2	0	PSEN1	NA	0.078,ns	0.339,ns	2	0	0	2
RPL23	-0.0621827	0.178844	-4.89381	1.68931e-06	0.000124347	3.91942	0	0	-	yes	0.546,***	0.405,ns	2	0	0	2
HINT1	-0.0560099	-0.00966983	-4.24186	3.03422e-05	0.000933843	1.15051	1	0	-	NA	-0.393,**	0.296,ns	2	0	0	2
FCER1A	-0.052977	-0.0279322	-3.65263	0.000310868	0.00510389	-1.05168	NA	0	PSEN1,MAPT,APOE	NA	0.292,ns	0.367,ns	1	0	1	2
CSNK1G2	0.0494897	0.00997671	6.11659	3.2821e-09	1.26047e-06	9.97946	0	0	PSEN1,MAPT,APOE	yes	0.281,ns	-0.036,ns	2	0	0	2
MRPS18C	-0.0492065	-0.0213772	-5.38758	1.53802e-07	2.08255e-05	6.23613	NA	0	-	NA	-0.338,*	0.320,ns	1	0	1	2
ZMAT2	-0.0481171	-0.0226418	-5.89511	1.09667e-08	2.93542e-06	8.80306	0	7	-	NA	-0.376,*	-0.151,ns	2	0	0	2
S100A8	-0.0443042	-0.0197146	-4.24739	2.96478e-05	0.000928649	1.17257	1	0	-	NA	-0.041,ns	0.545,*	2	0	0	2
NDUFB2	-0.044285	-0.021832	-4.84238	2.14629e-06	0.000150462	3.68879	0	0	-	yes	-0.360,*	0.337,ns	2	0	0	2
ANXA1	-0.0440929	-0.0212532	-3.88933	0.000126191	0.00269891	-0.202337	1	0	APP	NA	NA	NA	2	0	0	2
COMMD8	-0.0437002	-0.0187131	-3.76836	0.000201172	0.00372527	-0.642391	1	0	-	yes	0.137,ns	0.009,ns	2	0	0	2
MRPL22	-0.0407434	0.230164	-5.24476	3.13163e-07	3.59243e-05	5.54728	0	0	-	yes	-0.552,***	0.108,ns	2	0	0	2
DPM1	-0.040656	-0.0199665	-4.46873	1.152e-05	0.000471844	2.07544	0	0	-	yes	-0.598,***	-0.698,**	2	0	0	2
VCAN	0.0404948	0.0153281	4.86944	1.89265e-06	0.000133742	3.80991	4	0	PSEN1,APOE	NA	NA	NA	2	0	0	2
COX7A2	-0.0403747	-0.0163947	-4.04506	6.80499e-05	0.00173223	0.382476	2	0	-	NA	-0.540,***	0.162,ns	2	0	0	2
MRPL13	-0.0393484	-0.0163746	-4.63883	5.43111e-06	0.000282194	2.79619	0	0	-	yes	0.004,ns	0.519,*	2	0	0	2
GTF2B	-0.0387715	-0.0153883	-6.23644	1.68622e-09	6.93335e-07	10.6298	1	0	-	NA	0.040,ns	-0.362,ns	1	0	1	2
EEF1E1	-0.0385707	0.0165218	-3.63857	0.000327501	0.00532747	-1.1006	0	0	-	yes	-0.619,***	-0.329,ns	2	0	0	2
SRP19	-0.0384733	-0.0189806	-5.62344	4.60736e-08	8.22549e-06	7.40629	1	0	-	NA	-0.402,**	0.041,ns	2	0	0	2
SH2D1A	-0.0381535	-0.0193834	-4.04061	6.92807e-05	0.00174346	0.365471	NA	NA	PSEN1	NA	NA	NA	1	0	1	2
COX6C	-0.0373532	-0.0143079	-4.77638	2.90995e-06	0.000191431	3.39583	1	0	-	yes	-0.141,ns	-0.058,ns	2	0	0	2
RPL6	-0.0368282	-0.0164295	-5.56581	6.20724e-08	9.79082e-06	7.11669	1	1	-	NA	NA	NA	2	0	0	2
METAP2	-0.0367692	-0.0194287	-4.39172	1.60747e-05	0.000596589	1.75679	1	2	-	no	-0.120,ns	-0.285,ns	2	0	0	2
BEX2	-0.0365646	-0.0226808	-3.91025	0.000116274	0.00251961	-0.124959	0	NA	-	yes	-0.675,***	-0.458,ns	2	0	0	2
ATP6V1E1	-0.0362972	-0.0149576	-7.23503	4.66788e-12	4.58126e-09	16.4012	0	0	-	yes	-0.534,***	-0.316,ns	2	0	0	2
ADAM8	0.0354286	0.0141497	5.47627	9.8192e-08	1.39892e-05	6.67141	3	0	-	yes	0.291,ns	0.049,ns	2	0	0	2
MDH1	-0.0353826	-0.0173433	-4.88624	1.75006e-06	0.000127754	3.88537	0	0	-	yes	-0.449,**	-0.361,ns	2	0	0	2
FABP5	-0.0353689	-0.00899994	-5.90792	1.02364e-08	2.82557e-06	8.87021	1	4	-	NA	NA	NA	2	0	0	2
MYL6	-0.0350101	-0.0124636	-6.00238	6.13846e-09	2.00819e-06	9.36867	0	0	-	yes	-0.105,ns	0.578,*	2	0	0	2
SLC26A8	0.0349884	0.0182376	3.39972	0.00077478	0.00984695	-1.90553	1	0	-	NA	-0.351,*	-0.267,ns	2	0	0	2
CEBPZ	-0.034681	-0.0167377	-3.87933	0.000131208	0.00277928	-0.239176	13	6	-	NA	NA	NA	2	0	0	2
RPL5	-0.0345441	0.00160456	-4.58997	6.75548e-06	0.000327864	2.58681	0	0	-	yes	0.536,***	0.435,ns	2	0	0	2
MRPL33	-0.0343218	-0.0153333	-6.28511	1.28329e-09	6.2974e-07	10.8966	1	0	-	NA	0.048,ns	0.662,**	2	0	0	2
PSMC2	-0.0343059	0.0485959	-4.37517	1.72573e-05	0.00061965	1.68895	2	0	PSEN1,MAPT	NA	-0.062,ns	-0.027,ns	2	0	0	2
APIP	-0.0339515	-0.0159907	-4.109	5.25173e-05	0.00142734	0.628481	3	0	-	NA	0.061,ns	0.664,**	2	0	0	2
CFLAR	0.0338462	0.0120958	5.22572	3.4394e-07	3.8949e-05	5.45655	0	0	APP,PSEN2	NA	NA	NA	1	0	1	2
PSMA3	-0.0334711	-0.0164985	-5.57098	6.04417e-08	9.70694e-06	7.14255	0	1	PSEN1	no	-0.283,ns	0.269,ns	2	0	0	2
RPL24	-0.0334403	-0.0141907	-5.27182	2.74004e-07	3.18458e-05	5.6766	0	0	-	yes	0.368,*	0.508,ns	2	0	0	2
MRPL17	-0.0332893	-0.0138408	-5.61929	4.70777e-08	8.22549e-06	7.38533	NA	0	-	yes	0.073,ns	0.571,*	2	0	0	2
TRAT1	-0.0328829	-0.0152485	-3.63237	0.000335098	0.00541119	-1.12212	3	0	MAPT	NA	NA	NA	2	0	0	2
RPL27	-0.0323542	-0.0117631	-4.03435	7.10469e-05	0.0017687	0.341591	2	0	-	NA	0.504,***	0.631,*	2	0	0	2
ARHGAP9	0.0316955	0.0115246	4.74517	3.35676e-06	0.000208805	3.25845	1	0	-	NA	0.801,***	0.736,**	2	0	0	2
SNTB2	0.0316717	0.0146284	5.81406	1.69165e-08	4.26924e-06	8.38094	1	0	-	yes	0.236,ns	-0.187,ns	2	0	0	2
AVIL	0.0315215	0.0120765	3.65595	0.00030705	0.00506949	-1.04008	0	0	-	yes	0.547,***	0.149,ns	2	0	0	2
TCEAL8	-0.0315143	-0.0151757	-5.00297	1.0097e-06	8.33518e-05	4.41574	0	NA	-	yes	-0.508,***	-0.240,ns	2	0	0	2
LSM5	-0.0314791	-0.0154761	-5.01345	9.60594e-07	8.08089e-05	4.46385	0	15	-	yes	-0.187,ns	0.425,ns	2	0	0	2
CKS1B	-0.0310038	-0.0145888	-4.91482	1.53098e-06	0.000116579	4.01426	2	0	-	NA	NA	NA	1	0	1	2
VAMP8	-0.0309889	-0.0127357	-4.80386	2.5646e-06	0.000175606	3.51738	2	0	-	no	0.714,***	0.779,***	2	0	0	2
ANAPC10	-0.0308559	-0.0163734	-3.69608	0.000264334	0.00454253	-0.899343	0	2	-	NA	-0.441,**	-0.845,***	2	0	0	2
COMMD3	-0.0306441	0.0117723	-3.80093	0.000177639	0.0034714	-0.525143	1	0	-	yes	-0.167,ns	0.493,ns	2	0	0	2
DGKQ	0.030193	0.103438	3.77082	0.000199298	0.0037149	-0.633572	0	0	-	yes	-0.218,ns	-0.711,**	2	0	0	2
MYO1G	0.0298544	0.00745466	4.71332	3.8805e-06	0.000224029	3.11908	0	0	-	yes	0.731,***	0.809,***	2	0	0	2
UCHL3	-0.0295359	-0.0153079	-5.17415	4.4273e-07	4.88829e-05	5.21227	1	0	-	no	-0.436,**	-0.014,ns	2	0	0	2
RAB24	0.0292465	0.0128258	4.71932	3.77611e-06	0.00022089	3.14529	1	0	-	NA	-0.319,*	0.207,ns	2	0	0	2
MTIF3	-0.0292044	-0.0128632	-5.72002	2.7817e-08	5.71413e-06	7.89692	3	11	-	NA	NA	NA	2	0	0	2
ZNHIT3	-0.0292023	-0.012144	-4.73778	3.47184e-06	0.000211495	3.22604	0	0	-	yes	-0.551,***	-0.088,ns	2	0	0	2
MYO9B	0.0290766	0.010506	3.79313	0.000183028	0.00351427	-0.553318	4	0	-	NA	0.610,***	0.550,*	2	0	0	2
FHOD1	0.028955	0.0823067	5.28211	2.60388e-07	3.06668e-05	5.72596	NA	0	-	yes	0.760,***	0.399,ns	2	0	0	2
ZCCHC7	-0.0288306	-0.0143562	-4.01511	7.67471e-05	0.00187991	0.268405	2	0	-	yes	0.207,ns	-0.426,ns	2	0	0	2
ANAPC13	-0.0286797	-0.0121468	-4.49271	1.0375e-05	0.000451442	2.17565	2	0	-	NA	0.360,*	0.509,ns	2	0	0	2
IGBP1	-0.028674	-0.0138176	-5.12281	5.68178e-07	5.70309e-05	4.97106	1	NA	-	NA	0.584,***	0.423,ns	2	0	0	2
ITPK1	0.028658	0.108507	4.05504	6.5367e-05	0.00168334	0.420643	1	0	-	NA	0.511,***	0.534,*	2	0	0	2
TSPAN32	0.0283418	0.0350429	4.72256	3.72102e-06	0.000220589	3.15941	3	0	-	NA	0.705,***	0.653,**	2	0	0	2
SELPLG	0.028172	0.0108274	4.70079	4.10739e-06	0.000229624	3.06447	11	0	-	NA	NA	NA	1	0	1	2
CKLF	-0.0279315	-0.0102275	-3.72741	0.000234954	0.0041507	-0.788535	0	0	-	yes	0.535,***	0.691,**	2	0	0	2
MYO1F	0.0279201	0.00920698	3.98717	8.58045e-05	0.00203193	0.162676	2	0	-	NA	0.876,***	0.799,***	2	0	0	2
H2AFZ	-0.0275458	-0.0108409	-5.16555	4.6168e-07	5.03459e-05	5.17173	1	0	-	NA	-0.390,**	0.361,ns	2	0	0	2
HAT1	-0.0275355	-0.0116648	-4.30518	2.32483e-05	0.000769109	1.40444	1	0	-	NA	-0.369,*	0.201,ns	2	0	0	2
UNC13D	0.0273417	0.0106002	4.35672	1.86744e-05	0.000654568	1.61357	2	0	-	NA	0.587,***	0.732,**	2	0	0	2
STAT2	0.0273339	0.0226011	3.79201	0.00018381	0.00351427	-0.557337	0	0	-	yes	0.632,***	-0.249,ns	2	0	0	2
LRP3	0.0272505	0.162461	3.79838	0.000179381	0.00347473	-0.534347	3	0	-	NA	NA	NA	1	1	0	2
SSH2	0.0271037	0.0318009	3.85907	0.000141959	0.00295041	-0.313571	2	0	-	NA	0.065,ns	0.693,**	2	0	0	2
REC8	0.0268483	0.011168	3.65337	0.000310013	0.00509935	-1.04909	4	0	MAPT	NA	NA	NA	2	0	0	2
NDUFB6	-0.0262213	-0.00926478	-5.34635	1.89129e-07	2.32025e-05	6.03571	1	0	-	NA	-0.331,*	-0.067,ns	2	0	0	2
OCIAD2	-0.026219	-0.0119331	-4.46023	1.19541e-05	0.000482149	2.04003	2	0	PSEN2	NA	-0.152,ns	-0.007,ns	2	0	0	2
TUBA4A	0.0260815	0.00646926	3.86164	0.000140551	0.00294192	-0.304157	2	0	PSEN2,MAPT	NA	NA	NA	2	0	0	2
PLCB2	0.0260552	0.0169841	3.53937	0.000470945	0.00695628	-1.44095	0	0	PSEN2	NA	0.762,***	0.842,***	2	0	0	2
HIST2H2BE	0.0260134	0.376781	3.44599	0.000658126	0.0087417	-1.7535	4	0	-	NA	NA	NA	1	0	1	2
STX8	-0.0259067	-0.0132357	-4.75559	3.20065e-06	0.000200506	3.30424	2	0	-	NA	-0.155,ns	0.344,ns	1	0	1	2
BAG4	0.0254035	0.00364154	3.75973	0.000207889	0.00381764	-0.673326	0	0	-	yes	-0.387,**	-0.079,ns	2	0	0	2
MICAL1	0.0253893	0.00998125	4.3843	1.65951e-05	0.000605721	1.72634	5	0	-	NA	0.530,***	0.082,ns	2	0	0	2
SRRM2	0.0251956	0.00821619	4.43386	1.34033e-05	0.000526446	1.93056	1	0	-	yes	0.198,ns	-0.512,ns	2	0	0	2
MYH9	0.0251927	0.0074647	4.34369	1.97416e-05	0.000677013	1.5605	1	0	-	NA	0.461,**	0.494,ns	2	0	0	2
CISD1	-0.0251906	0.0934044	-3.84953	0.00014731	0.00302919	-0.348507	5	6	-	NA	NA	NA	2	0	0	2
CCT2	-0.0250786	-0.0121412	-3.73577	0.000227648	0.0040543	-0.758808	0	0	MAPT	yes	0.002,ns	0.062,ns	2	0	0	2
DYNC1H1	0.0247341	0.00521577	4.48404	1.07755e-05	0.000454483	2.13938	1	0	MAPT	NA	NA	NA	2	0	0	2
LTB4R	0.0244304	0.011712	3.53788	0.000473494	0.00698226	-1.446	4	0	APP	NA	NA	NA	2	0	0	2
CWF19L2	-0.0244107	-0.0124797	-3.6095	0.000364585	0.00573969	-1.20122	0	3	-	NA	0.301,*	-0.191,ns	2	0	0	2
RGS10	-0.0243936	-0.0109522	-3.60121	0.000375872	0.00585272	-1.2298	0	0	-	yes	0.621,***	0.558,*	2	0	0	2
AGTRAP	0.0243567	0.00976648	4.47655	1.11337e-05	0.000464102	2.10808	3	0	-	NA	0.391,**	0.459,ns	2	0	0	2
RPS4X	-0.024335	0.141979	-5.63547	4.32827e-08	7.96491e-06	7.46702	0	NA	-	yes	0.648,***	0.639,*	2	0	0	2
SLC15A4	0.0242934	0.00987089	4.44517	1.27622e-05	0.000507787	1.97744	0	0	-	yes	0.594,***	0.567,*	2	0	0	2
TM9SF4	0.024188	0.0358287	4.29896	2.38675e-05	0.000783723	1.37936	1	0	-	no	-0.336,*	-0.781,***	2	0	0	2
TRAPPC4	-0.0240237	0.136641	-5.77218	2.11255e-08	4.78465e-06	8.16466	0	0	APOE	NA	-0.330,*	0.111,ns	2	0	0	2
RPL12	-0.0239926	-0.00906781	-5.9861	6.70699e-09	2.04286e-06	9.2823	0	0	-	yes	0.650,***	0.693,**	2	0	0	2
GNL2	-0.0239789	-0.0138844	-4.65641	5.01877e-06	0.000263874	2.87199	0	0	-	yes	-0.137,ns	-0.343,ns	1	0	1	2
GMIP	0.0239598	0.00954902	3.65769	0.000305075	0.0050463	-1.03402	1	0	-	NA	0.586,***	0.651,**	2	0	0	2
FGR	0.023763	0.00750851	5.29841	2.40165e-07	2.86672e-05	5.80426	1	0	MAPT,APOE	NA	NA	NA	2	0	0	2
TBC1D2	0.0237478	0.00865238	3.97823	8.89096e-05	0.00207762	0.128999	2	3	-	NA	NA	NA	2	0	0	2
CEBPD	0.0236185	0.0100543	3.95063	9.91866e-05	0.00226386	0.0254226	1	0	-	NA	NA	NA	1	0	1	2
ANKFY1	0.0235706	0.0542446	4.24498	2.99491e-05	0.000931508	1.16293	1	0	-	no	0.415,**	0.217,ns	2	0	0	2
LCOR	0.0235356	0.00961413	4.70486	4.03235e-06	0.000229624	3.08219	1	0	PSEN2,MAPT	NA	NA	NA	2	0	0	2
N6AMT1	-0.0234891	0.0617324	-3.69037	0.000270057	0.00461885	-0.919477	0	0	-	yes	-0.579,***	-0.109,ns	2	0	0	2
RNF170	-0.0234691	0.0388741	-3.40383	0.000763694	0.00974813	-1.89211	1	0	-	NA	-0.439,**	-0.165,ns	2	0	0	2
MRPL42	-0.0234154	-0.0134418	-3.6585	0.000304152	0.00504048	-1.03117	1	2	-	NA	NA	NA	2	0	0	2
MRPL36	-0.0232826	-0.0117505	-4.32265	2.15893e-05	0.00072509	1.47508	1	0	-	NA	-0.002,ns	0.562,*	2	0	0	2
THOC3	-0.0232083	-0.0103021	-4.03499	7.08637e-05	0.0017687	0.34404	NA	0	-	yes	-0.365,*	0.154,ns	2	0	0	2
SCAP	0.0230655	0.00793405	3.43523	0.000683699	0.0089601	-1.78904	1	0	-	NA	0.035,ns	0.409,ns	1	0	1	2
CBL	0.023033	0.00687305	4.37088	1.75775e-05	0.000626058	1.67139	10	0	APOE	NA	0.098,ns	-0.461,ns	2	0	0	2
MRPL15	-0.0228732	0.124179	-4.1039	5.36213e-05	0.00144843	0.608716	2	0	-	yes	-0.059,ns	0.225,ns	2	0	0	2
GNL3	-0.0228091	-0.0136467	-3.5292	0.000488598	0.00714534	-1.47536	1	0	-	NA	0.368,*	0.328,ns	2	0	0	2
PDCD10	-0.0227439	-0.00887347	-3.78299	0.000190256	0.0036063	-0.589826	1	0	-	NA	-0.484,***	-0.711,**	2	0	0	2
EML4	-0.0224435	0.000531811	-3.46028	0.000625563	0.00842317	-1.70617	0	5	-	yes	0.035,ns	-0.439,ns	2	0	0	2
RPS10	-0.0220712	-0.00749198	-3.76065	0.000207158	0.00381214	-0.670008	0	0	PSEN1	NA	0.598,***	0.682,**	2	0	0	2
SPAG7	-0.0219304	-0.0102694	-4.59934	6.4794e-06	0.000319735	2.62683	1	0	-	yes	0.016,ns	0.383,ns	2	0	0	2
NUDT2	-0.0217753	-0.00951673	-3.49402	0.000554564	0.00775073	-1.59372	1	0	NA	yes	-0.125,ns	0.328,ns	2	0	0	2
NUP37	-0.0217537	-0.0107737	-4.13886	4.64811e-05	0.00130754	0.744533	1	0	PSEN2	NA	NA	NA	2	0	0	2
EFHD2	0.0215866	0.00719525	4.87778	1.82057e-06	0.00013086	3.84732	1	4	-	NA	NA	NA	2	0	0	2
GLA	0.0211251	0.0155996	4.18664	3.81772e-05	0.00111294	0.931753	1	NA	-	NA	-0.049,ns	-0.421,ns	1	0	1	2
TAF12	-0.0210343	-0.00817051	-4.9967	1.04024e-06	8.50782e-05	4.38698	1	0	-	yes	0.039,ns	0.182,ns	2	0	0	2
PPIE	-0.0209933	-0.00790047	-4.791	2.72099e-06	0.000184881	3.46042	3	0	-	NA	0.311,*	0.569,*	2	0	0	2
KIAA0556	0.0207907	0.0836239	3.8435	0.000150784	0.00307494	-0.370514	2	1	-	NA	NA	NA	2	0	0	2
UBE2V2	-0.0207076	-0.0118786	-4.11904	5.04093e-05	0.00138281	0.667411	3	1	-	NA	NA	NA	2	0	0	2
HSPA1L	0.0206934	0.00999125	3.71573	0.000245524	0.00429448	-0.829932	0	0	-	yes	-0.141,ns	-0.271,ns	1	1	0	2
SIN3B	0.0206381	0.115642	3.76777	0.00020163	0.00372594	-0.644533	0	0	-	yes	-0.400,**	-0.468,ns	2	0	0	2
PILRA	0.020454	0.0142919	3.42768	0.000702182	0.00913457	-1.8139	1	5	-	NA	NA	NA	2	0	0	2
DARS	-0.020398	-0.00781017	-3.60143	0.000375567	0.00585272	-1.22904	5	0	-	yes	-0.149,ns	0.326,ns	2	0	0	2
PHF20L1	0.0203534	0.0247437	4.39533	1.58273e-05	0.000594671	1.77162	1	1	-	NA	NA	NA	2	0	0	2
COPA	0.0201982	0.00563421	5.02	9.31094e-07	7.98481e-05	4.49396	2	0	-	yes	-0.017,ns	-0.059,ns	2	0	0	2
RARS	-0.0201724	-0.0104341	-4.31007	2.2772e-05	0.000756186	1.42418	NA	0	-	NA	-0.481,***	-0.243,ns	1	0	1	2
UBL5	-0.0198853	-0.00833894	-4.24207	3.03146e-05	0.000933843	1.15137	1	0	-	NA	-0.339,*	0.472,ns	2	0	0	2
ETFA	-0.0198846	-0.00932023	-3.71145	0.000249518	0.00435571	-0.845107	0	0	PSEN1	yes	0.048,ns	0.363,ns	2	0	0	2
IKBKB	0.0198505	0.0135903	4.74223	3.40201e-06	0.000210139	3.24558	0	0	PSEN2	yes	0.112,ns	-0.340,ns	2	0	0	2
MCTS1	-0.0197277	0.00900937	-4.3433	1.97746e-05	0.000677013	1.5589	0	NA	-	yes	-0.501,***	-0.128,ns	2	0	0	2
SRPRB	-0.0195215	-0.00774958	-3.50174	0.000539397	0.00762319	-1.56781	0	0	PSEN1	yes	0.060,ns	-0.372,ns	2	0	0	2
EBNA1BP2	-0.0193301	-0.00468193	-3.72398	0.000238013	0.00417965	-0.800703	0	0	-	yes	-0.460,**	-0.529,*	2	0	0	2
CCDC25	-0.0193093	0.036297	-3.8799	0.000130918	0.00277928	-0.237085	2	2	-	NA	NA	NA	2	0	0	2
ATXN1	0.0192397	0.119886	4.42113	1.41619e-05	0.000551065	1.87791	0	1	-	NA	NA	NA	1	1	0	2
MNT	0.0191535	0.124759	3.7888	0.00018608	0.00354455	-0.568908	2	0	-	no	-0.143,ns	-0.569,*	2	0	0	2
SH3TC1	0.0191232	0.0386174	3.44536	0.000659613	0.0087483	-1.7556	0	0	NA	yes	0.642,***	0.784,***	2	0	0	2
IRAK1	0.0190449	0.00663989	3.67779	0.000283063	0.00476247	-0.96368	1	NA	-	NA	0.191,ns	0.225,ns	1	0	1	2
SIPA1	0.0189743	0.00766995	3.57753	0.000409919	0.00627524	-1.31104	1	0	-	NA	0.523,***	0.726,**	2	0	0	2
SEMA4B	0.0189415	0.12455	3.64554	0.000319152	0.0052205	-1.07637	6	0	-	yes	-0.104,ns	-0.299,ns	2	0	0	2
NXF1	0.0189002	0.00805421	4.38142	1.68013e-05	0.000608473	1.71454	1	0	-	yes	-0.107,ns	0.503,ns	2	0	0	2
MAN2B2	0.0188388	0.291193	3.81857	0.000166006	0.00328774	-0.461269	0	0	-	yes	0.628,***	0.409,ns	2	0	0	2
POMP	-0.018646	-0.00911278	-4.77253	2.96187e-06	0.000191431	3.37881	5	0	PSEN1	NA	NA	NA	2	0	0	2
RGS14	0.0185655	0.00884702	3.80197	0.000176932	0.00346527	-0.521382	3	0	-	yes	-0.061,ns	0.301,ns	2	0	0	2
AK2	-0.0183217	0.00462725	-4.24866	2.9491e-05	0.000928649	1.17762	0	0	-	yes	0.308,*	0.629,*	2	0	0	2
DLG4	0.0183024	0.160144	3.50492	0.000533276	0.00756088	-1.55715	1	0	NA	NA	NA	NA	1	0	1	2
RNF44	0.0182347	0.160982	4.29035	2.47515e-05	0.000806752	1.34467	1	0	-	yes	0.078,ns	-0.198,ns	2	0	0	2
MARS	0.0181451	0.00521185	3.63534	0.000331432	0.00537163	-1.1118	12	0	-	NA	-0.333,*	0.232,ns	2	0	0	2
PARP4	0.0178714	0.00512209	3.96715	9.2908e-05	0.00215395	0.0873361	3	0	-	NA	NA	NA	1	0	1	2
CRTC2	0.0177968	0.00255141	3.62931	0.000338905	0.00545273	-1.13272	1	0	-	NA	NA	NA	1	0	1	2
USP3	0.0177938	0.00534787	4.07403	6.05365e-05	0.0015867	0.493513	1	5	-	NA	-0.170,ns	0.262,ns	2	0	0	2
NOL6	0.0175651	0.0422187	4.07323	6.07337e-05	0.00158716	0.490426	1	0	-	NA	-0.262,ns	-0.588,*	2	0	0	2
NDST2	0.0174828	0.00607794	4.01346	7.72542e-05	0.00188505	0.262161	NA	0	PSEN1,APOE	NA	NA	NA	1	1	0	2
FNBP1	0.0174726	0.00347179	4.47615	1.11532e-05	0.000464102	2.1064	0	0	-	yes	0.183,ns	-0.543,*	2	0	0	2
BUD31	-0.0174694	-0.00766064	-4.57659	7.16936e-06	0.000346049	2.52979	0	0	PSEN1	NA	-0.436,**	0.351,ns	2	0	0	2
COMMD1	-0.0166426	-0.00874664	-3.81283	0.00016971	0.00335187	-0.482083	0	1	-	no	-0.100,ns	0.556,*	2	0	0	2
PATL1	0.0165455	0.151914	3.93533	0.00010536	0.00234825	-0.0317175	2	1	-	NA	NA	NA	2	0	0	2
TIMM23	-0.016435	-0.00826418	-4.25159	2.91312e-05	0.000925595	1.18932	1	0	-	NA	-0.028,ns	0.564,*	2	0	0	2
CFL1	0.0162912	0.0036589	4.38133	1.68083e-05	0.000608473	1.71415	1	0	-	yes	-0.083,ns	0.509,ns	2	0	0	2
MAPK7	0.0162237	0.00458195	3.98222	8.75087e-05	0.0020503	0.144044	1	0	MAPT	NA	-0.134,ns	-0.321,ns	2	0	0	2
CKAP5	0.016106	0.00312118	3.46755	0.000609577	0.00827688	-1.68202	0	1	PSEN1,PSEN2,MAPT	NA	NA	NA	2	0	0	2
TRIP4	-0.0159921	-0.00760813	-3.53687	0.000475228	0.00699616	-1.44942	21	5	-	NA	-0.181,ns	0.024,ns	2	0	0	2
PABPN1	0.0157023	0.0058705	3.44395	0.000662912	0.00876571	-1.76026	1	0	-	yes	-0.093,ns	-0.449,ns	2	0	0	2
SCFD1	-0.0154645	-0.00818514	-4.06689	6.23124e-05	0.00161642	0.466066	5	2	-	NA	NA	NA	2	0	0	2
ILF2	-0.0151649	-0.00823902	-3.67938	0.000281389	0.00474335	-0.958108	0	0	-	yes	-0.496,***	-0.669,**	2	0	0	2
PGK1	0.0149049	0.00451635	4.19912	3.62522e-05	0.00106864	0.981004	1	NA	-	NA	-0.159,ns	-0.403,ns	1	0	1	2
CHFR	0.0148998	0.104381	3.68295	0.000277658	0.00469837	-0.945563	2	0	-	NA	-0.040,ns	-0.626,*	2	0	0	2
ATP6V0B	0.0146734	0.00792438	3.52054	0.000504124	0.0073239	-1.50461	3	0	-	yes	-0.134,ns	0.346,ns	2	0	0	2
YEATS2	0.0145844	0.00395225	3.51609	0.000512275	0.00739512	-1.5196	0	0	-	yes	0.421,**	-0.336,ns	2	0	0	2
RBM10	0.0145272	0.00346035	3.68672	0.000273764	0.00465926	-0.93229	1	NA	-	NA	-0.166,ns	-0.692,**	2	0	0	2
RBM3	-0.0142962	0.205623	-3.47468	0.000594278	0.00815102	-1.6583	1	NA	-	yes	0.019,ns	0.364,ns	2	0	0	2
PARL	-0.0142897	-0.00652955	-3.47015	0.000603951	0.00822904	-1.67337	0	0	PSEN2	yes	-0.047,ns	0.059,ns	2	0	0	2
MTCH1	0.0141862	0.0179398	4.3611	1.83286e-05	0.000645006	1.63142	0	0	PSEN1,PSEN2	NA	-0.412,**	-0.146,ns	2	0	0	2
CD53	0.0141786	0.00402673	4.12109	4.99889e-05	0.00137951	0.67537	4	0	-	NA	0.538,***	0.505,ns	2	0	0	2
KIAA1143	-0.0139879	-0.00630982	-3.93425	0.000105808	0.00234825	-0.0357383	2	4	-	NA	NA	NA	2	0	0	2
ACIN1	0.0139683	0.00524776	3.61668	0.000355078	0.00561075	-1.17644	0	0	MAPT	yes	-0.204,ns	-0.062,ns	2	0	0	2
RAC2	0.0136145	0.00457198	4.43374	1.341e-05	0.000526446	1.93008	NA	0	APP	NA	0.806,***	0.828,***	2	0	0	2
PHF6	-0.013351	0.0415942	-3.42054	0.000720091	0.00929513	-1.83736	1	NA	-	NA	-0.155,ns	-0.574,*	2	0	0	2
APLP2	0.0131649	0.00577712	3.52575	0.000494725	0.00722299	-1.48702	0	0	PSEN1	NA	-0.000,ns	-0.281,ns	1	0	1	2
WDR37	0.0122282	0.0954065	3.40937	0.000748972	0.00958421	-1.87399	1	0	-	NA	-0.418,**	-0.301,ns	2	0	0	2
HLA-A	0.0120172	0.00436292	3.55857	0.000439254	0.00657616	-1.37576	2	0	PSEN2,APOE	NA	NA	NA	2	0	0	2
PSME1	0.0116975	0.00335928	4.51872	9.25691e-06	0.00042366	2.28486	0	0	-	yes	0.566,***	0.825,***	2	0	0	2
ELOVL1	0.0111964	0.00139336	3.43108	0.000693802	0.00907904	-1.80271	3	0	-	NA	0.532,***	0.088,ns	2	0	0	2
NDUFS5	-0.086707	-0.0405212	-7.90839	6.41775e-14	1.13376e-10	20.6194	2	0	-	NA	NA	NA	1	0	0	1
CLC	-0.0760603	-0.0302012	-5.61163	4.89853e-08	8.22549e-06	7.34673	3	0	-	NA	NA	NA	1	0	0	1
SNRPG	-0.0694168	-0.0100437	-4.92726	1.44418e-06	0.000110926	4.07052	0	0	-	NA	-0.056,ns	0.692,**	1	0	0	1
COX7C	-0.0631376	-0.0316656	-4.48692	1.0641e-05	0.000454069	2.15141	3	0	-	NA	-0.286,ns	0.369,ns	1	0	0	1
UQCRQ	-0.0602415	0.149825	-4.76173	3.11205e-06	0.000197761	3.33124	5	0	-	NA	NA	NA	1	0	0	1
COMMD6	-0.0576742	-0.0328762	-4.03422	7.10845e-05	0.0017687	0.341089	10	0	-	NA	0.275,ns	0.494,ns	1	0	0	1
ENY2	-0.0572508	-0.0290186	-5.60963	4.94944e-08	8.22549e-06	7.33669	1	0	-	NA	NA	NA	1	0	0	1
TXN	-0.0545897	-0.0260386	-5.10153	6.29741e-07	6.11264e-05	4.87164	0	0	PSEN2	NA	NA	NA	1	0	0	1
EIF3E	-0.0520964	-0.0210549	-5.99187	6.49964e-09	2.04286e-06	9.31292	2	0	-	NA	NA	NA	1	0	0	1
RPL7	-0.0508714	-0.0247978	-5.07076	7.3028e-07	6.58221e-05	4.72854	1	0	-	NA	NA	NA	1	0	0	1
HSP90AA1	-0.0505065	-0.0233561	-4.93363	1.40154e-06	0.000108595	4.09942	0	0	APP,PSEN2,MAPT,APOE	NA	NA	NA	1	0	0	1
DNAJA1	-0.0486487	-0.0220045	-5.60891	4.96816e-08	8.22549e-06	7.33302	0	0	-	NA	-0.474,**	-0.348,ns	1	0	0	1
COX7B	-0.0465117	-0.0263402	-4.3176	2.20564e-05	0.000737972	1.45465	1	NA	-	NA	-0.268,ns	0.222,ns	1	0	0	1
CD72	-0.0464794	0.0991995	-4.23316	3.14654e-05	0.000952738	1.11587	4	0	-	NA	NA	NA	1	0	0	1
LDHB	-0.0457658	-0.0208212	-5.78991	1.92317e-08	4.47036e-06	8.25607	1	0	-	NA	NA	NA	1	0	0	1
ATP6V1D	-0.0451587	-0.0187569	-6.23218	1.72686e-09	6.93335e-07	10.6065	0	0	-	NA	-0.334,*	-0.322,ns	1	0	0	1
SNRPD2	-0.0422147	-0.0203956	-5.38526	1.55608e-07	2.08255e-05	6.22481	0	11	-	NA	-0.035,ns	0.428,ns	1	0	0	1
UQCRH	-0.0421837	-0.0197218	-6.56921	2.531e-10	1.59688e-07	12.4845	NA	0	-	yes	-0.214,ns	0.106,ns	1	0	0	1
RWDD1	-0.0418908	-0.0216698	-4.37611	1.7188e-05	0.00061965	1.6928	0	0	-	NA	-0.238,ns	0.526,*	1	0	0	1
ERH	-0.0415935	-0.0195091	-5.64929	4.02776e-08	7.80038e-06	7.53697	0	0	-	yes	-0.153,ns	0.353,ns	1	0	0	1
ATP6V1G1	-0.0414662	-0.021095	-4.13565	4.70974e-05	0.00132067	0.73201	1	0	-	NA	-0.191,ns	0.448,ns	1	0	0	1
TBCA	-0.0389093	0.137446	-4.67096	4.7004e-06	0.000254715	2.93492	1	0	-	NA	-0.184,ns	0.507,ns	1	0	0	1
RPL11	-0.0388574	-0.016623	-6.04173	4.95217e-09	1.7497e-06	9.57811	1	0	-	NA	NA	NA	1	0	0	1
HLA-DOB	-0.0381178	0.0240224	-3.70548	0.000255181	0.00441964	-0.866212	0	7	NA	NA	NA	NA	1	0	0	1
CETN2	-0.038073	-0.017147	-8.01552	3.17624e-14	7.09537e-11	21.3125	0	NA	-	yes	-0.064,ns	0.038,ns	1	0	0	1
SEC11C	-0.0372479	0.0952899	-4.71629	3.82857e-06	0.000222485	3.13203	2	0	-	NA	NA	NA	1	0	0	1
CD226	-0.0369203	0.0491469	-4.09776	5.49786e-05	0.00147607	0.584968	1	0	-	NA	NA	NA	1	0	0	1
ZNF23	-0.0354877	-0.0143732	-4.55308	7.95607e-06	0.000373808	2.42997	1	0	-	NA	NA	NA	1	0	0	1
KCTD12	0.0354279	0.0156091	4.34678	1.94834e-05	0.000672254	1.57307	0	24	-	no	0.251,ns	0.246,ns	1	0	0	1
HLA-G	0.0352747	0.0354438	3.85292	0.000145387	0.0030075	-0.336098	0	0	-	NA	NA	NA	0	0	1	1
ASNSD1	-0.0352197	-0.012398	-3.97566	8.98231e-05	0.00208791	0.119317	29	0	-	NA	NA	NA	1	0	0	1
ACADM	-0.0348851	-0.0164819	-4.40076	1.54618e-05	0.000583651	1.79395	0	0	-	no	0.367,*	0.373,ns	1	0	0	1
MRPL50	-0.0347051	0.111289	-4.5102	9.60963e-06	0.000430872	2.24904	0	0	-	NA	-0.473,**	-0.306,ns	1	0	0	1
LPP	0.0344059	0.0733444	6.24884	1.57312e-09	6.93335e-07	10.6976	2	0	-	NA	NA	NA	1	0	0	1
SUB1	-0.0342409	0.0134805	-4.22902	3.20129e-05	0.000961802	1.09944	2	0	-	NA	NA	NA	1	0	0	1
HSPA1B	0.0342394	0.00934404	4.46355	1.17824e-05	0.000477403	2.05388	0	0	-	NA	NA	NA	0	1	0	1
RPL4	-0.0341647	0.0808612	-5.68381	3.36352e-08	6.75226e-06	7.7122	1	0	-	NA	-0.025,ns	0.139,ns	1	0	0	1
METTL5	-0.033371	-0.0171946	-4.77244	2.96309e-06	0.000191431	3.37842	5	0	NA	NA	NA	NA	1	0	0	1
RPL41	-0.0331004	-0.0129549	-5.60657	5.0286e-08	8.22549e-06	7.32127	0	0	-	yes	-0.001,ns	0.187,ns	1	0	0	1
MBD6	0.0330071	0.162647	5.07335	7.21268e-07	6.568e-05	4.74053	2	0	-	NA	NA	NA	1	0	0	1
BTLA	-0.0330023	-0.014993	-3.87646	0.000132683	0.0028038	-0.249738	NA	0	-	no	-0.224,ns	-0.584,*	1	0	0	1
ARPC3	-0.0328695	-0.0140483	-5.88683	1.14653e-08	2.97862e-06	8.75975	0	0	-	yes	-0.231,ns	0.219,ns	1	0	0	1
GIMAP7	-0.0326449	-0.0166867	-5.31682	2.19147e-07	2.65168e-05	5.89297	5	0	-	NA	NA	NA	1	0	0	1
SAR1B	-0.0326393	-0.0099153	-4.59437	6.6246e-06	0.000323288	2.60558	0	0	APOE	NA	-0.013,ns	0.299,ns	1	0	0	1
DYNLT3	-0.0322132	-0.013147	-4.06034	6.39831e-05	0.00165252	0.440951	5	NA	-	NA	NA	NA	1	0	0	1
LARP7	-0.0319264	-0.0159061	-4.75947	3.14436e-06	0.000198387	3.32131	1	0	-	NA	NA	NA	1	0	0	1
BEST1	0.0317724	0.141645	3.59508	0.000384423	0.0059572	-1.25088	NA	5	-	NA	NA	NA	1	0	0	1
LYRM2	-0.0310324	-0.00434225	-4.87486	1.84551e-06	0.000131462	3.83421	0	0	-	NA	-0.118,ns	0.712,**	1	0	0	1
CCDC34	-0.0308281	0.184612	-5.10877	6.08086e-07	5.96802e-05	4.90545	1	0	-	NA	NA	NA	1	0	0	1
ZNF281	0.0306304	0.0116058	3.98244	8.74346e-05	0.0020503	0.144846	2	0	-	NA	NA	NA	1	0	0	1
RIOK2	-0.0304375	-0.0162566	-4.04223	6.88307e-05	0.00173709	0.371653	1	0	-	NA	NA	NA	1	0	0	1
ZC3H15	-0.0302337	-0.0157179	-3.89697	0.000122478	0.00262584	-0.174104	2	0	-	NA	NA	NA	1	0	0	1
FRG1	-0.0302038	-0.0117718	-5.50025	8.68918e-08	1.27919e-05	6.79007	0	22	-	NA	-0.203,ns	0.094,ns	1	0	0	1
ATG16L2	0.0300721	0.0179225	4.39415	1.59074e-05	0.000594671	1.76679	1	0	-	NA	NA	NA	1	0	0	1
ZBTB16	0.0297627	0.00907298	3.47096	0.000602215	0.00822503	-1.67068	1	0	-	NA	NA	NA	1	0	0	1
MRPL21	-0.0296897	-0.0142621	-4.48412	1.0772e-05	0.000454483	2.13969	3	0	-	NA	NA	NA	1	0	0	1
ABTB1	0.0296296	0.0220806	4.18084	3.9103e-05	0.00113617	0.90895	0	0	-	yes	-0.011,ns	0.056,ns	1	0	0	1
SNX2	-0.0295925	-0.0136472	-4.66659	4.7939e-06	0.000258198	2.91601	0	0	-	NA	0.183,ns	-0.009,ns	0	0	1	1
IGF2R	0.0293721	0.0110214	3.76999	0.000199927	0.0037178	-0.636542	0	0	-	yes	-0.206,ns	0.145,ns	1	0	0	1
COQ5	-0.0293597	-0.0140926	-4.23342	3.14303e-05	0.000952738	1.11694	2	0	-	NA	0.050,ns	-0.032,ns	1	0	0	1
POLR2A	0.0292864	0.035224	4.28825	2.49717e-05	0.000810936	1.33622	0	0	APP,PSEN1,PSEN2,MAPT,APOE	NA	NA	NA	1	0	0	1
LRP10	0.0292616	0.00702755	3.44718	0.000655362	0.00871809	-1.74958	0	0	-	no	0.687,***	0.683,**	1	0	0	1
DPY30	-0.0289558	0.0127	-4.68477	4.41633e-06	0.000245343	2.9948	1	0	-	NA	NA	NA	1	0	0	1
MRPS33	-0.0289324	-0.0150761	-5.17797	4.34548e-07	4.85868e-05	5.23031	0	0	-	NA	-0.179,ns	0.543,*	1	0	0	1
ENSA	-0.0284239	-0.0113824	-5.36298	1.74023e-07	2.24712e-05	6.11639	0	0	-	NA	-0.402,**	-0.026,ns	1	0	0	1
LILRA2	0.02819	0.0107561	3.69475	0.00026566	0.00455646	-0.90405	4	0	NA	NA	NA	NA	1	0	0	1
SBNO2	0.0280494	0.143833	3.48058	0.000581895	0.00801853	-1.63864	1	0	-	NA	NA	NA	1	0	0	1
PFKFB4	0.0279498	0.258017	4.09952	5.45848e-05	0.00146996	0.591798	5	0	-	NA	NA	NA	1	0	0	1
ATG4C	-0.0277559	-0.0108414	-4.06653	6.24023e-05	0.00161642	0.464697	0	0	-	NA	-0.329,*	-0.512,ns	1	0	0	1
DRG1	-0.0275567	0.130554	-6.73412	9.64335e-11	6.55229e-08	13.4296	0	0	-	NA	-0.441,**	-0.157,ns	1	0	0	1
PRIM1	-0.0275367	-0.0145337	-4.61988	5.91194e-06	0.000295029	2.71477	1	0	-	NA	-0.186,ns	0.058,ns	1	0	0	1
ALG13	-0.027534	0.0447418	-3.70851	0.000252285	0.00437806	-0.85548	2	NA	-	NA	NA	NA	1	0	0	1
MRPL32	-0.0275328	-0.013679	-3.95406	9.785e-05	0.00224496	0.038266	2	0	-	NA	NA	NA	1	0	0	1
ITGAL	0.0275053	0.00743064	4.48762	1.06084e-05	0.000454069	2.15434	0	0	-	NA	NA	NA	0	0	1	1
ACAT1	-0.0274899	0.13182	-3.77872	0.000193388	0.00364221	-0.605211	0	0	-	NA	0.080,ns	0.138,ns	0	0	1	1
ARID3A	0.027382	0.00988643	3.72507	0.000237033	0.00417906	-0.796822	2	0	-	NA	-0.278,ns	-0.245,ns	1	0	0	1
REM2	0.0272018	0.34016	4.04302	6.86133e-05	0.00173656	0.374654	1	0	-	NA	-0.159,ns	0.217,ns	1	0	0	1
RPS29	-0.0271818	-0.0103685	-3.94025	0.000103338	0.00232853	-0.0133856	1	0	-	NA	NA	NA	1	0	0	1
SLC45A4	0.0271116	0.0101121	3.5106	0.000522495	0.00746795	-1.53807	0	0	-	yes	-0.072,ns	-0.061,ns	1	0	0	1
RPL26L1	-0.0270498	-0.0168367	-3.96439	9.39315e-05	0.00217198	0.0769609	NA	0	PSEN1	NA	NA	NA	1	0	0	1
SNRPB2	-0.0267402	-0.0132615	-5.64537	4.11086e-08	7.80038e-06	7.51712	1	0	-	NA	NA	NA	1	0	0	1
MAST3	0.0264054	0.0101546	3.99554	8.29873e-05	0.00198873	0.194309	1	0	-	NA	NA	NA	1	0	0	1
CLEC4A	-0.0260656	-0.00994408	-3.95615	9.70437e-05	0.00223226	0.0460995	1	0	-	NA	NA	NA	1	0	0	1
MRPS28	-0.0259472	0.0565186	-4.39345	1.59557e-05	0.000594671	1.76389	0	0	-	yes	-0.053,ns	0.425,ns	1	0	0	1
RWDD3	-0.0256548	0.145032	-3.41057	0.000745814	0.00957811	-1.87006	4	0	-	no	-0.034,ns	0.447,ns	1	0	0	1
FGD3	0.0255343	0.00919717	4.93531	1.39051e-06	0.000108595	4.10704	1	0	-	NA	-0.293,ns	-0.456,ns	1	0	0	1
SLC44A2	0.0252188	0.00799209	4.70085	4.10626e-06	0.000229624	3.06474	3	0	-	NA	NA	NA	1	0	0	1
DENND3	0.0251924	0.0121448	3.77075	0.00019935	0.0037149	-0.633821	6	0	-	NA	NA	NA	1	0	0	1
CRIPT	-0.0251584	-0.0105935	-3.74721	0.000218	0.00393782	-0.718044	17	0	-	NA	-0.279,ns	0.241,ns	1	0	0	1
CARD8	0.0251502	0.0167699	4.33153	2.07904e-05	0.000706312	1.51108	0	0	-	NA	NA	NA	0	1	0	1
TNS3	0.0250971	0.291846	4.13312	4.75876e-05	0.00133019	0.722165	1	0	-	NA	NA	NA	1	0	0	1
NUCB2	-0.0250802	-0.0135842	-3.78178	0.00019114	0.00360755	-0.594191	NA	0	-	NA	NA	NA	0	0	1	1
PIGK	-0.0250726	-0.00566017	-3.43759	0.000678007	0.00892524	-1.78125	0	0	APOE	NA	-0.152,ns	-0.167,ns	1	0	0	1
EMG1	-0.0248528	0.0986819	-4.23211	3.16033e-05	0.000952738	1.11171	0	0	NA	NA	NA	NA	0	0	1	1
SAFB2	0.0246872	0.0866708	4.40473	1.52e-05	0.000576229	1.81027	1	0	-	NA	NA	NA	1	0	0	1
MTMR3	0.0245641	0.00836022	4.07131	6.12072e-05	0.00159482	0.483053	1	0	NA	NA	-0.070,ns	0.020,ns	1	0	0	1
DENND1C	0.0245182	0.162116	4.23624	3.10629e-05	0.000951109	1.12814	2	0	-	NA	NA	NA	1	0	0	1
ZNF350	-0.0243304	-0.00909817	-4.67937	4.5254e-06	0.000248279	2.97136	1	0	-	NA	NA	NA	1	0	0	1
TRIM56	0.0242875	0.00646792	4.63712	5.47279e-06	0.000282487	2.78885	0	0	-	NA	0.653,***	0.260,ns	1	0	0	1
PSMD10	-0.0240343	-0.00936289	-3.79241	0.000183529	0.00351427	-0.555895	0	NA	PSEN1	NA	-0.240,ns	0.251,ns	1	0	0	1
XPO6	0.0239631	0.00959944	3.99527	8.30796e-05	0.00198873	0.193255	0	0	-	NA	-0.048,ns	-0.646,**	1	0	0	1
TXNDC12	-0.0239594	-0.0102008	-3.42025	0.000720838	0.00929513	-1.83833	1	0	-	NA	NA	NA	1	0	0	1
CDC26	-0.023927	-0.0122729	-4.70824	3.97109e-06	0.00022777	3.0969	3	0	-	NA	-0.246,ns	-0.168,ns	1	0	0	1
WDR61	-0.0237928	0.108993	-4.65677	5.01053e-06	0.000263874	2.87357	1	0	-	NA	NA	NA	1	0	0	1
GATAD2B	0.0237196	0.00723151	3.51335	0.000517347	0.00741838	-1.52881	2	0	-	NA	NA	NA	1	0	0	1
RPLP0	-0.0236296	-0.00538719	-4.5657	7.52398e-06	0.000357816	2.4835	2	0	-	NA	NA	NA	1	0	0	1
GPR18	-0.0235499	-0.0113435	-3.98907	8.5156e-05	0.002022	0.169864	NA	0	APP	NA	NA	NA	1	0	0	1
TCEAL4	-0.0233893	-0.0092286	-4.25866	2.82809e-05	0.000901823	1.21756	1	NA	-	NA	NA	NA	1	0	0	1
ACTR10	-0.0230739	-0.00949836	-4.00784	7.90101e-05	0.00192005	0.240856	0	0	-	NA	-0.531,***	0.330,ns	1	0	0	1
PLEKHG3	0.0230393	0.00829724	3.50552	0.000532133	0.00755681	-1.55515	0	0	-	yes	0.190,ns	-0.163,ns	1	0	0	1
SYTL3	0.0227023	0.00865149	3.83242	0.000157379	0.00317344	-0.410918	2	0	-	NA	0.245,ns	0.178,ns	1	0	0	1
RAB40C	0.0226503	0.0536724	3.83939	0.000153198	0.00310367	-0.385504	3	0	-	NA	0.222,ns	-0.277,ns	1	0	0	1
TRERF1	0.0223771	0.00743441	3.74073	0.000223419	0.0040111	-0.741159	0	0	-	NA	-0.273,ns	-0.565,*	1	0	0	1
ULK1	0.0220753	0.0101413	3.75621	0.000210685	0.00385296	-0.685907	0	0	-	no	-0.255,ns	-0.738,**	1	0	0	1
FXR1	-0.0220672	-0.0110371	-4.27055	2.69037e-05	0.000861015	1.26515	4	0	-	NA	NA	NA	1	0	0	1
LMF2	0.0219765	0.00778646	4.23581	3.11186e-05	0.000951109	1.12643	2	0	-	NA	NA	NA	1	0	0	1
RBM34	-0.0219347	0.153967	-4.48752	1.06132e-05	0.000454069	2.15391	2	0	-	NA	NA	NA	1	0	0	1
MYADM	0.0218934	0.195414	3.55354	0.000447357	0.00666358	-1.39287	NA	0	-	no	-0.516,***	-0.340,ns	1	0	0	1
DGAT1	0.0217545	0.0885896	3.45011	0.000648576	0.00866697	-1.73987	1	0	-	NA	-0.232,ns	0.121,ns	1	0	0	1
CCDC90B	-0.0217446	-0.0107181	-3.88078	0.000130472	0.00277701	-0.23386	3	0	-	NA	NA	NA	1	0	0	1
PWP1	-0.0216366	-0.0113993	-3.92937	0.000107864	0.00238788	-0.0539457	5	0	-	NA	NA	NA	1	0	0	1
JUND	0.0216098	0.00610496	4.16502	4.1742e-05	0.001201	0.846809	3	0	-	NA	NA	NA	1	0	0	1
UBE2T	-0.0215923	-0.00653949	-4.09113	5.64802e-05	0.00150268	0.559373	1	0	-	NA	NA	NA	1	0	0	1
FLT3	0.0215811	0.00764444	3.62828	0.000340201	0.0054537	-1.1363	1	0	-	NA	NA	NA	1	0	0	1
NGDN	-0.0215707	0.19244	-3.94959	9.95959e-05	0.00226735	0.0215247	0	0	MAPT	NA	NA	NA	1	0	0	1
RBM6	0.0215602	0.00418187	3.90333	0.000119472	0.00257388	-0.150609	1	0	-	NA	-0.224,ns	-0.501,ns	1	0	0	1
PPP2R3C	-0.0214936	0.111205	-3.49743	0.000547825	0.00769306	-1.5823	0	0	-	NA	-0.418,**	-0.354,ns	1	0	0	1
DVL3	0.0214737	0.0094934	3.88695	0.000127369	0.00271752	-0.211117	0	0	PSEN2,APOE	NA	NA	NA	1	0	0	1
ALG5	-0.021455	-0.00971464	-4.29526	2.42439e-05	0.000793134	1.36443	0	0	-	NA	0.604,***	0.847,***	1	0	0	1
BCL2A1	-0.0214077	0.186974	-3.42837	0.000700482	0.00913171	-1.81164	0	0	APP,PSEN1	NA	NA	NA	1	0	0	1
PTRH2	-0.0213253	-0.0100257	-4.9493	1.30182e-06	0.000103649	4.17059	1	0	-	NA	NA	NA	1	0	0	1
LATS2	0.021164	0.116933	4.5072	9.73687e-06	0.000434373	2.23644	0	10	-	no	-0.013,ns	0.476,ns	1	0	0	1
COX6A1	-0.0210352	0.182824	-5.08896	6.69088e-07	6.3549e-05	4.81308	2	0	-	NA	0.245,ns	0.487,ns	1	0	0	1
DDX50	-0.0209034	-0.00994128	-3.7822	0.000190832	0.00360755	-0.592671	0	0	-	NA	-0.299,*	-0.325,ns	1	0	0	1
NDUFA8	-0.0208895	0.105047	-4.27466	2.64424e-05	0.000849544	1.28164	NA	0	-	NA	-0.170,ns	0.138,ns	0	1	0	1
SBF1	0.0208519	0.0748824	3.46113	0.000623683	0.00841068	-1.70336	0	0	-	NA	0.326,*	0.207,ns	1	0	0	1
ATP6AP1	0.0207894	0.00896701	4.19884	3.62948e-05	0.00106864	0.979887	1	NA	-	NA	0.179,ns	0.306,ns	1	0	0	1
ACSS2	0.0206422	0.00864232	3.94569	0.00010114	0.00228483	0.00696359	1	0	-	NA	NA	NA	1	0	0	1
ZNF622	-0.0205963	-0.00911576	-5.36125	1.75536e-07	2.24712e-05	6.108	1	0	-	NA	NA	NA	1	0	0	1
MITD1	-0.0205369	-0.0111286	-3.48078	0.000581468	0.00801853	-1.63795	3	0	-	NA	NA	NA	1	0	0	1
MAPK8IP3	0.0204374	0.164558	3.64482	0.000319997	0.00522465	-1.07885	0	0	MAPT	NA	0.091,ns	-0.337,ns	1	0	0	1
DPH5	-0.0203841	-0.0112665	-3.73224	0.000230703	0.00409197	-0.771355	4	0	-	NA	NA	NA	1	0	0	1
MFSD10	0.0203317	0.00707578	4.15004	4.43966e-05	0.00126095	0.788164	1	0	-	NA	NA	NA	1	0	0	1
ZNF189	-0.0202893	0.197576	-3.47084	0.000602467	0.00822503	-1.67107	2	0	-	NA	NA	NA	1	0	0	1
PLOD3	0.0202365	0.140484	3.49164	0.000559302	0.0078046	-1.60166	0	0	-	NA	0.737,***	0.758,**	1	0	0	1
LTV1	-0.0201877	0.0196287	-3.74933	0.000216261	0.00391441	-0.710505	4	0	-	NA	NA	NA	1	0	0	1
BSDC1	0.020172	0.00695236	4.04814	6.7211e-05	0.0017208	0.394245	4	0	-	NA	NA	NA	1	0	0	1
SERTAD1	0.0201018	0.00764539	3.45727	0.000632294	0.00848792	-1.71616	4	0	-	NA	-0.281,ns	0.074,ns	1	0	0	1
PSMD4	-0.0200676	-0.00629601	-4.87758	1.82223e-06	0.00013086	3.84644	0	0	PSEN1	NA	0.294,ns	0.201,ns	1	0	0	1
NLRP6	0.0200639	0.00682682	3.62857	0.000339838	0.0054537	-1.1353	2	0	NA	NA	0.045,ns	0.298,ns	1	0	0	1
CRYZL1	-0.0199873	0.130702	-4.62299	5.83036e-06	0.000292611	2.7281	2	0	-	NA	-0.282,ns	-0.462,ns	1	0	0	1
CNNM3	0.0199589	0.00651947	3.93817	0.000104187	0.00234168	-0.0211259	2	0	-	NA	0.158,ns	-0.295,ns	1	0	0	1
CALM2	-0.0199173	-0.00929217	-3.62185	0.000348375	0.00553452	-1.15857	0	0	-	NA	-0.352,*	-0.235,ns	1	0	0	1
ICAM3	0.0198625	0.301456	4.55916	7.7451e-06	0.000365842	2.45573	3	0	-	NA	NA	NA	1	0	0	1
MED12	0.0197263	0.00695305	3.5677	0.000424891	0.00643004	-1.34464	0	NA	APP,APOE	NA	NA	NA	1	0	0	1
ELF4	0.0196391	0.00785181	4.05351	6.57718e-05	0.00168884	0.414786	1	NA	-	NA	NA	NA	1	0	0	1
RGL2	0.0194536	0.0106317	3.56295	0.000432301	0.00649407	-1.36082	NA	0	-	NA	0.651,***	0.125,ns	1	0	0	1
TRIM21	0.0194443	0.00667013	3.60086	0.000376355	0.00585272	-1.231	0	0	-	NA	0.826,***	0.524,*	1	0	0	1
UTP6	-0.0193582	-0.00938866	-3.79521	0.000181575	0.00349981	-0.545805	2	0	-	NA	NA	NA	1	0	0	1
MPHOSPH10	-0.0192066	-0.00893986	-4.60066	6.44141e-06	0.000319646	2.63248	1	0	-	NA	NA	NA	1	0	0	1
DYRK4	-0.0190994	-0.00864051	-3.69967	0.000260808	0.00449944	-0.886719	1	0	-	NA	NA	NA	1	0	0	1
BRPF1	0.0190061	0.00617091	4.14088	4.60984e-05	0.00130092	0.752394	2	0	-	NA	0.134,ns	-0.044,ns	1	0	0	1
PRMT1	-0.0189516	0.235954	-4.17216	4.05311e-05	0.00116997	0.874816	2	0	-	NA	NA	NA	1	0	0	1
FAM107B	-0.0188953	-0.00814319	-3.42603	0.000706286	0.00916098	-1.81933	1	0	-	NA	NA	NA	1	0	0	1
DOCK2	0.0188915	0.00619255	3.66758	0.000294048	0.00490987	-0.999443	3	0	-	NA	NA	NA	1	0	0	1
FLOT2	0.0188019	0.00766793	3.56539	0.000428474	0.00644756	-1.3525	2	0	-	NA	-0.158,ns	-0.325,ns	1	0	0	1
AP1G2	0.0187911	0.145341	3.73593	0.000227513	0.0040543	-0.758249	4	0	-	NA	NA	NA	1	0	0	1
RILPL1	0.0187877	0.00414808	3.44353	0.000663903	0.00876571	-1.76165	5	0	-	NA	NA	NA	1	0	0	1
TALDO1	0.0187824	0.00720854	3.48779	0.000567077	0.00788874	-1.61455	0	0	-	NA	0.461,**	0.664,**	1	0	0	1
SF3B4	0.0187579	0.00539427	3.79479	0.000181865	0.00349981	-0.54731	0	0	-	yes	-0.138,ns	0.329,ns	1	0	0	1
CNBP	-0.0187177	-0.00899171	-3.5339	0.000480372	0.0070367	-1.45948	1	0	-	NA	NA	NA	1	0	0	1
POFUT2	0.0186155	0.212607	3.81238	0.000170003	0.00335187	-0.48371	0	0	-	yes	-0.092,ns	-0.344,ns	1	0	0	1
SHISA5	0.018568	0.00974591	3.60257	0.000373992	0.00584685	-1.2251	5	0	-	NA	NA	NA	1	0	0	1
GTF2A2	-0.0184832	0.00716907	-5.09485	6.5035e-07	6.24407e-05	4.84052	0	0	-	yes	0.014,ns	0.146,ns	1	0	0	1
RPL34	-0.0184478	-0.00930572	-3.48143	0.000580115	0.00801853	-1.63578	0	0	PSEN1	NA	NA	NA	1	0	0	1
MRPL54	-0.0184447	-0.00817658	-3.62972	0.000338395	0.00545273	-1.13131	0	0	-	yes	-0.069,ns	0.375,ns	1	0	0	1
EXOSC7	-0.0184307	0.216264	-3.75148	0.000214499	0.0038985	-0.702801	0	0	-	yes	-0.196,ns	0.009,ns	1	0	0	1
KLF6	0.0183099	0.149286	3.44824	0.000652907	0.00871167	-1.74608	0	8	-	NA	NA	NA	1	0	0	1
NGRN	-0.0182776	0.268328	-5.07445	7.17466e-07	6.568e-05	4.74564	3	0	-	NA	NA	NA	1	0	0	1
NUDT22	0.0181676	0.0394906	3.8437	0.000150668	0.00307494	-0.369788	1	0	-	NA	NA	NA	1	0	0	1
SF3B5	-0.0181201	-0.00594451	-4.72034	3.75865e-06	0.00022089	3.14974	0	0	-	NA	-0.368,*	0.568,*	1	0	0	1
QSOX1	0.0180712	0.00529368	3.56818	0.000424138	0.00643004	-1.34298	2	0	-	NA	NA	NA	1	0	0	1
HACL1	-0.0179074	-0.00911918	-3.79939	0.000178692	0.0034714	-0.530716	0	1	-	NA	NA	NA	1	0	0	1
TMEM87A	0.0178635	0.0948646	4.13224	4.77606e-05	0.00133082	0.718716	1	0	-	NA	-0.116,ns	-0.219,ns	1	0	0	1
SNRPN	-0.0177996	-0.0066155	-3.62538	0.000343857	0.00549239	-1.14633	0	0	-	NA	-0.693,***	-0.756,**	1	0	0	1
PIAS1	0.0177868	0.00573778	4.15098	4.42247e-05	0.00126012	0.791853	1	0	-	NA	0.184,ns	0.117,ns	1	0	0	1
BICD2	0.017746	0.0582329	3.84234	0.000151463	0.00307556	-0.374751	1	0	-	NA	0.223,ns	-0.225,ns	1	0	0	1
NME7	-0.0176343	-0.00749792	-3.80776	0.000173044	0.00340422	-0.500429	0	0	-	no	-0.487,***	0.416,ns	1	0	0	1
TAPBP	0.0175525	0.038039	3.59552	0.000383799	0.0059572	-1.24936	0	0	-	NA	0.540,***	0.516,*	1	0	0	1
LILRB3	0.017332	0.259249	4.08897	5.6978e-05	0.00151137	0.55104	3	0	NA	NA	NA	NA	1	0	0	1
TBC1D10C	0.0171988	0.0072231	3.80032	0.000178054	0.0034714	-0.527344	0	0	-	yes	-0.049,ns	0.381,ns	1	0	0	1
CHD2	-0.0171109	0.0112262	-4.2746	2.64491e-05	0.000849544	1.2814	2	0	-	NA	NA	NA	1	0	0	1
FAM131A	0.0170444	0.00599176	3.54241	0.000465802	0.006915	-1.43067	1	0	-	NA	NA	NA	1	0	0	1
PRPF18	-0.0170349	-0.00641781	-4.33237	2.07159e-05	0.000706312	1.5145	0	0	-	yes	0.095,ns	-0.338,ns	1	0	0	1
ASL	0.0170258	0.0064318	3.97733	8.92291e-05	0.00207958	0.125601	1	0	-	NA	0.077,ns	0.179,ns	1	0	0	1
PEPD	0.016965	0.00449713	3.59083	0.000390457	0.00602955	-1.26547	1	0	-	NA	NA	NA	1	0	0	1
TRPM2	0.0168152	0.0763223	4.19087	3.75146e-05	0.00110088	0.94842	6	0	-	NA	-0.017,ns	-0.358,ns	1	0	0	1
NLRC5	0.0166884	0.00550214	3.49988	0.000543018	0.00765295	-1.57406	1	0	-	NA	NA	NA	1	0	0	1
MED31	-0.0166852	-0.00217109	-4.07543	6.01959e-05	0.00158247	0.498872	0	0	APOE	NA	NA	NA	1	0	0	1
CEP350	0.0166686	0.00778756	3.61779	0.000353624	0.00559778	-1.17259	1	0	-	NA	NA	NA	1	0	0	1
COASY	0.016649	0.0168048	3.84867	0.000147801	0.00302919	-0.351651	3	0	-	NA	0.080,ns	0.250,ns	1	0	0	1
ZNF615	-0.0165078	0.230878	-3.51861	0.000507632	0.00735698	-1.51109	1	0	-	NA	NA	NA	1	0	0	1
ZC3H4	0.0162648	0.00398033	4.18985	3.76733e-05	0.00110188	0.9444	3	0	-	NA	NA	NA	1	0	0	1
EXOC7	0.01623	0.00513924	3.99244	8.40221e-05	0.00200586	0.182565	0	0	-	NA	-0.423,**	0.046,ns	1	0	0	1
EXOSC9	-0.0161126	-0.00760485	-4.38601	1.64738e-05	0.00060379	1.73335	2	0	-	NA	NA	NA	1	0	0	1
WDFY2	0.0159493	0.00626379	3.51603	0.000512375	0.00739512	-1.51979	1	0	-	NA	-0.063,ns	-0.168,ns	1	0	0	1
ENO1	0.0156938	0.00340664	3.42818	0.000700928	0.00913171	-1.81223	0	0	-	NA	-0.222,ns	-0.096,ns	0	0	1	1
NSMCE1	-0.0156531	-0.00828938	-3.4436	0.000663735	0.00876571	-1.76141	1	0	-	NA	NA	NA	1	0	0	1
ZNF766	-0.0156415	-0.00329773	-3.84887	0.000147687	0.00302919	-0.35092	4	0	-	NA	NA	NA	1	0	0	1
GORASP1	0.0156311	0.232811	3.61925	0.000351725	0.00557772	-1.16755	1	0	-	NA	-0.022,ns	0.144,ns	1	0	0	1
APEX2	0.0156132	0.00326109	3.42654	0.000705005	0.00915781	-1.81764	2	NA	-	NA	NA	NA	1	0	0	1
VDAC3	-0.015405	-0.00803238	-3.77349	0.000197285	0.00369359	-0.624008	0	0	-	NA	-0.413,**	-0.413,ns	1	0	0	1
PPHLN1	-0.0148785	0.0599327	-4.49302	1.0361e-05	0.000451442	2.17694	11	0	-	NA	NA	NA	1	0	0	1
ISY1	-0.0148364	-0.00741048	-3.56676	0.000426339	0.00643004	-1.34782	2	0	-	NA	0.215,ns	0.173,ns	1	0	0	1
ALDOA	0.0147379	0.00499237	3.54071	0.000468666	0.00693751	-1.43641	0	0	APP,PSEN2	NA	-0.007,ns	0.290,ns	1	0	0	1
GTF3C2	0.0145501	0.0969718	3.73925	0.00022467	0.00402538	-0.746415	0	0	-	yes	-0.097,ns	-0.348,ns	1	0	0	1
ANKRD11	0.01455	0.00524677	3.83186	0.00015772	0.00317344	-0.412957	0	2	-	NA	NA	NA	1	0	0	1
KIF21B	0.0142723	0.193325	3.74098	0.000223204	0.0040111	-0.740252	0	36	-	NA	-0.127,ns	-0.488,ns	1	0	0	1
ELMO2	0.013657	0.00331447	4.11108	5.20734e-05	0.00142127	0.636547	3	0	-	NA	0.034,ns	0.066,ns	1	0	0	1
CCNK	0.0133673	0.00377822	3.52062	0.000503982	0.0073239	-1.50435	1	0	-	NA	NA	NA	1	0	0	1
FASTKD2	-0.0133418	0.0410754	-3.54058	0.000468889	0.00693751	-1.43685	1	0	-	NA	0.178,ns	0.136,ns	1	0	0	1
RPL26	-0.0875957	-0.0472576	-5.14858	5.01428e-07	5.33629e-05	5.09187	0	0	-	NA	NA	NA	0	0	0	0
RPL17	-0.0816484	-0.0409738	-5.06092	7.65616e-07	6.76269e-05	4.6829	NA	NA	NA	NA	NA	NA	0	0	0	0
TOMM7	-0.0742501	-0.0356839	-5.97039	7.3041e-09	2.0812e-06	9.19916	0	0	-	NA	0.014,ns	0.408,ns	0	0	0	0
RPS17	-0.0624431	-0.0299382	-5.07984	6.99086e-07	6.50003e-05	4.77071	NA	NA	NA	NA	NA	NA	0	0	0	0
RPL21	-0.0618181	-0.0277341	-5.35174	1.84095e-07	2.32025e-05	6.06186	NA	NA	NA	NA	NA	NA	0	0	0	0
LSM3	-0.061633	-0.03513	-4.97059	1.17728e-06	9.54031e-05	4.26758	0	0	-	NA	-0.155,ns	0.311,ns	0	0	0	0
COX17	-0.053217	-0.0227853	-7.34246	2.39379e-12	2.64304e-09	17.0576	0	0	-	NA	-0.244,ns	0.375,ns	0	0	0	0
KLRB1	-0.0529518	-0.0306957	-3.9901	8.48064e-05	0.00201912	0.173761	NA	0	-	NA	NA	NA	0	0	0	0
NBEAL2	0.0523479	0.018347	6.93884	2.84648e-11	2.28572e-08	14.6261	NA	0	-	NA	NA	NA	0	0	0	0
TXNDC17	-0.0425125	-0.0206327	-4.51061	9.59218e-06	0.000430872	2.25078	0	0	-	NA	NA	NA	0	0	0	0
TMCO1	-0.0418549	0.0502008	-3.56951	0.000422092	0.0064171	-1.33845	0	0	-	NA	NA	NA	0	0	0	0
GTF2H5	-0.0417298	-0.0211783	-5.72299	2.73862e-08	5.71413e-06	7.9121	NA	0	NA	NA	NA	NA	0	0	0	0
CMTM2	-0.0415981	-0.0187592	-4.65015	5.16202e-06	0.000269799	2.84497	0	0	-	NA	NA	NA	0	0	0	0
UFC1	-0.0406089	-0.017156	-7.69038	2.6385e-13	3.32941e-10	19.227	0	0	-	NA	NA	NA	0	0	0	0
CWC15	-0.040061	-0.0177542	-6.40043	6.67979e-10	3.68766e-07	11.5348	0	0	NA	NA	NA	NA	0	0	0	0
C11orf1	-0.0398089	-0.0196014	-5.52004	7.85279e-08	1.19593e-05	6.88833	NA	NA	NA	NA	NA	NA	0	0	0	0
SS18L2	-0.0380781	-0.0179272	-4.68002	4.51205e-06	0.000248279	2.9742	NA	0	-	NA	NA	NA	0	0	0	0
HSPE1	-0.0373437	-0.022203	-4.90947	1.56992e-06	0.000118334	3.99005	NA	NA	NA	NA	NA	NA	0	0	0	0
CRISPLD2	0.0373424	0.175117	3.79636	0.000180778	0.00349412	-0.54166	0	0	-	NA	NA	NA	0	0	0	0
BOLA3	-0.0369147	-0.0176775	-4.90799	1.58082e-06	0.000118334	3.98338	0	0	-	NA	-0.126,ns	0.472,ns	0	0	0	0
AGPS	-0.0360033	-0.0138333	-3.63736	0.000328966	0.00534147	-1.10479	0	0	-	NA	0.255,ns	-0.249,ns	0	0	0	0
FKBP5	0.0356045	0.0115027	3.57925	0.000407356	0.00625144	-1.30517	0	0	NA	NA	0.062,ns	0.394,ns	0	0	0	0
LSM1	-0.0349596	-0.0159862	-4.21701	3.36563e-05	0.00100767	1.05176	0	0	-	NA	NA	NA	0	0	0	0
TAX1BP1	-0.0345726	-0.0149791	-4.08007	5.90737e-05	0.00155761	0.516739	0	0	-	NA	-0.165,ns	-0.120,ns	0	0	0	0
TM9SF3	-0.0343399	-0.0142627	-4.01697	7.61777e-05	0.00187587	0.275466	0	0	-	NA	NA	NA	0	0	0	0
CD163	0.0335773	0.0121693	4.62929	5.66823e-06	0.0002861	2.75517	0	0	-	NA	NA	NA	0	0	0	0
SSB	-0.033212	-0.0177013	-4.94496	1.32873e-06	0.000104792	4.15086	0	0	-	NA	-0.085,ns	0.509,ns	0	0	0	0
TXNDC9	-0.032763	-0.00359819	-3.85761	0.000142765	0.00296019	-0.318915	0	0	-	NA	0.237,ns	-0.047,ns	0	0	0	0
C7orf43	0.0325816	0.0129981	5.01474	9.54723e-07	8.08089e-05	4.46977	NA	NA	NA	NA	NA	NA	0	0	0	0
TACC3	0.031707	0.102768	3.93752	0.000104456	0.00234177	-0.0235655	0	0	-	NA	-0.281,ns	0.369,ns	0	0	0	0
PADI4	0.0311439	0.0144618	3.51216	0.000519578	0.0074383	-1.53283	0	0	-	NA	NA	NA	0	0	0	0
POLR3GL	-0.0310455	-0.0148962	-4.82438	2.33279e-06	0.000162249	3.60856	0	0	-	NA	NA	NA	0	0	0	0
CKS2	-0.0306931	-0.0125842	-4.30404	2.33608e-05	0.000769949	1.39983	0	0	-	NA	NA	NA	0	0	0	0
SEC11A	-0.0302337	-0.0130157	-4.73829	3.46367e-06	0.000211495	3.2283	0	0	-	NA	NA	NA	0	0	0	0
ID3	-0.0300124	-0.0117949	-3.73576	0.000227661	0.0040543	-0.758863	0	0	-	NA	NA	NA	0	0	0	0
DNAJC8	-0.0298335	-0.0143586	-5.45887	1.07276e-07	1.50408e-05	6.58555	0	0	-	NA	-0.260,ns	-0.088,ns	0	0	0	0
ZCCHC17	-0.0294391	-0.0143037	-4.89568	1.67454e-06	0.000124296	3.92788	0	0	-	NA	NA	NA	0	0	0	0
RSL1D1	-0.0289662	-0.0115107	-5.364	1.73131e-07	2.24712e-05	6.12137	0	0	-	NA	NA	NA	0	0	0	0
RDH14	-0.0283355	-0.0134711	-3.6978	0.00026264	0.00452222	-0.893301	NA	NA	NA	NA	NA	NA	0	0	0	0
ANKS1A	0.0276392	0.139838	5.72903	2.65291e-08	5.71413e-06	7.94303	0	0	-	NA	NA	NA	0	0	0	0
GEMIN6	-0.027512	-0.0145988	-3.9085	0.000117075	0.00252842	-0.131449	NA	0	-	NA	-0.272,ns	0.463,ns	0	0	0	0
MAN2A2	0.0270673	0.100339	4.7629	3.09539e-06	0.000197761	3.3364	0	0	-	NA	0.110,ns	-0.503,ns	0	0	0	0
MEGF9	0.0270216	0.0309918	4.48341	1.08051e-05	0.000454483	2.13676	0	0	NA	NA	NA	NA	0	0	0	0
NT5C2	0.0269408	0.0379701	4.04309	6.85915e-05	0.00173656	0.374955	0	0	-	NA	-0.275,ns	-0.293,ns	0	0	0	0
MMP25	0.0266578	0.00995148	3.72424	0.000237776	0.00417965	-0.799767	0	0	-	NA	NA	NA	0	0	0	0
MRPS21	-0.0266149	-0.0137932	-4.70103	4.10294e-06	0.000229624	3.06551	0	0	-	NA	-0.058,ns	0.360,ns	0	0	0	0
REXO2	-0.0264639	-0.0102841	-4.21562	3.38515e-05	0.00100767	1.04625	0	0	-	NA	NA	NA	0	0	0	0
SLU7	-0.0263899	-0.0129611	-3.7741	0.000196826	0.00369359	-0.621816	0	0	-	NA	NA	NA	0	0	0	0
TLN1	0.0259244	0.00800409	3.46258	0.000620464	0.00838006	-1.69854	0	0	-	NA	NA	NA	0	0	0	0
DCUN1D5	-0.0256799	-0.011437	-3.7325	0.000230479	0.00409197	-0.770441	0	0	-	NA	NA	NA	0	0	0	0
TMEM154	0.025491	0.00724048	3.51838	0.000508068	0.00735698	-1.5119	0	0	NA	NA	NA	NA	0	0	0	0
MRPL39	-0.0249878	-0.013202	-4.80555	2.54472e-06	0.000175606	3.52487	0	0	-	NA	-0.199,ns	-0.281,ns	0	0	0	0
MRPL3	-0.0249778	-0.0126251	-3.62395	0.000345682	0.00551157	-1.15129	0	0	-	NA	-0.248,ns	0.259,ns	0	0	0	0
RPAP3	-0.0249605	-0.0120339	-3.51452	0.000515173	0.00741128	-1.52488	0	0	-	NA	NA	NA	0	0	0	0
VAMP7	-0.0249222	-0.0101866	-3.42859	0.00069992	0.00913171	-1.81089	NA	NA	-	NA	NA	NA	0	0	0	0
NPEPL1	0.024831	0.0121191	3.94759	0.000100386	0.00227755	0.0140424	NA	NA	NA	NA	NA	NA	0	0	0	0
BTBD10	-0.0243148	-0.00871869	-4.67614	4.59173e-06	0.000250363	2.95739	NA	0	-	NA	NA	NA	0	0	0	0
MTIF2	-0.0241994	-0.0116984	-4.40722	1.50373e-05	0.000574354	1.82056	0	0	-	NA	0.183,ns	-0.072,ns	0	0	0	0
IAH1	-0.0240007	-0.0103356	-4.08083	5.88914e-05	0.00155745	0.519674	0	0	-	NA	NA	NA	0	0	0	0
PPP1R14B	0.0239466	0.00797835	5.12974	5.49419e-07	5.64514e-05	5.00351	0	0	-	NA	NA	NA	0	0	0	0
KRCC1	-0.0234215	-0.00907172	-3.68059	0.000280114	0.00473087	-0.953839	NA	0	-	NA	NA	NA	0	0	0	0
DNAJC9	-0.023402	0.163089	-4.31448	2.23503e-05	0.00074498	1.44202	0	0	-	NA	NA	NA	0	0	0	0
SSBP1	-0.0233769	-0.0128869	-4.52958	8.82499e-06	0.000405995	2.33064	0	0	-	no	0.109,ns	0.450,ns	0	0	0	0
PSD4	0.0232141	0.00988224	3.47169	0.00060066	0.00822503	-1.66827	0	0	-	NA	NA	NA	0	0	0	0
INTS3	0.0231356	0.00724361	3.98645	8.60506e-05	0.00203231	0.159963	0	0	-	NA	NA	NA	0	0	0	0
SMAP2	0.0230495	0.00720898	3.60905	0.000365188	0.00573969	-1.20277	0	0	-	NA	NA	NA	0	0	0	0
CUTC	-0.0228456	-0.009499	-4.2154	3.38819e-05	0.00100767	1.04539	0	0	-	NA	-0.283,ns	0.466,ns	0	0	0	0
PPIG	-0.0227087	-0.0131523	-3.82132	0.000164259	0.00326045	-0.451289	NA	0	-	NA	NA	NA	0	0	0	0
NOL12	0.0226951	0.0588067	4.32991	2.0934e-05	0.000708467	1.50451	NA	0	-	NA	NA	NA	0	0	0	0
MTHFS	-0.0224761	-0.00791411	-3.65116	0.000312568	0.00512229	-1.0568	NA	NA	NA	NA	NA	NA	0	0	0	0
TIAF1	0.0223805	0.00565859	4.49058	1.04721e-05	0.000453434	2.16673	NA	NA	NA	NA	NA	NA	0	0	0	0
THOC7	-0.0223575	-0.0110321	-3.84866	0.000147807	0.00302919	-0.351688	0	0	-	NA	NA	NA	0	0	0	0
VPS37B	0.0216341	0.00829826	3.4877	0.000567258	0.00788874	-1.61485	NA	0	-	NA	NA	NA	0	0	0	0
ARHGAP27	0.0215555	0.322435	5.12967	5.49623e-07	5.64514e-05	5.00315	0	0	-	NA	NA	NA	0	0	0	0
IQSEC1	0.0211875	0.00950449	3.68478	0.000275758	0.00468418	-0.939112	0	0	-	NA	NA	NA	0	0	0	0
TMEM60	-0.0211408	-0.00860035	-4.73238	3.55835e-06	0.00021528	3.20238	0	0	NA	NA	-0.201,ns	-0.019,ns	0	0	0	0
FKTN	0.0206212	0.105168	3.78864	0.000186196	0.00354455	-0.569497	0	0	-	NA	NA	NA	0	0	0	0
DAGLB	0.0205706	0.0706373	3.4547	0.000638104	0.00855292	-1.72469	0	0	-	NA	NA	NA	0	0	0	0
LILRA6	0.0204792	0.00453907	3.86902	0.000136583	0.00287932	-0.277104	0	0	-	NA	NA	NA	0	0	0	0
RBM23	0.0203902	0.00937357	3.92471	0.000109856	0.00240966	-0.0712566	0	0	-	NA	NA	NA	0	0	0	0
ARMCX6	-0.0202634	-0.00857745	-4.4199	1.42369e-05	0.000551554	1.87286	0	NA	NA	NA	0.131,ns	0.296,ns	0	0	0	0
ZZEF1	0.0202186	0.00634687	4.77199	2.9691e-06	0.000191431	3.37647	0	0	-	NA	NA	NA	0	0	0	0
UPF3B	-0.0198145	0.0652182	-3.46984	0.000604624	0.00822904	-1.67441	0	NA	-	NA	-0.051,ns	-0.111,ns	0	0	0	0
KCNH3	0.0194128	0.00733353	3.50932	0.000524911	0.00749036	-1.54238	0	0	-	no	-0.097,ns	-0.080,ns	0	0	0	0
VRK1	-0.019253	-0.00960227	-3.92613	0.000109248	0.00240644	-0.0660035	0	0	-	NA	NA	NA	0	0	0	0
PREX1	0.0192153	0.00548996	3.76856	0.00020102	0.00372527	-0.641678	NA	0	-	NA	NA	NA	0	0	0	0
SNURF	-0.0190601	-0.00679849	-4.42958	1.36536e-05	0.000533638	1.91286	NA	NA	NA	NA	NA	NA	0	0	0	0
TRAPPC2L	-0.0190313	-0.00920112	-3.50592	0.000531358	0.00755681	-1.55378	0	0	-	NA	NA	NA	0	0	0	0
ZNF264	-0.0187083	0.135038	-3.82382	0.000162686	0.00324594	-0.44221	0	0	-	NA	NA	NA	0	0	0	0
ACVR2B	-0.0184973	0.0526187	-3.62195	0.000348249	0.00553452	-1.15823	NA	0	-	NA	-0.246,ns	-0.465,ns	0	0	0	0
YIPF3	0.0181691	0.00411406	3.41945	0.00072286	0.00930762	-1.84094	0	0	-	NA	-0.058,ns	0.458,ns	0	0	0	0
KLF2	0.0180359	0.00452541	4.36798	1.77975e-05	0.000628822	1.65951	0	0	-	NA	-0.093,ns	-0.296,ns	0	0	0	0
CNDP2	0.0179563	0.0339205	3.48638	0.000569936	0.00789066	-1.61925	NA	0	-	NA	-0.250,ns	0.490,ns	0	0	0	0
LSM14A	-0.0178531	-0.00805526	-3.65381	0.000309508	0.00509935	-1.04756	0	0	-	NA	NA	NA	0	0	0	0
HSDL1	-0.0176622	0.192144	-3.43687	0.000679745	0.00893481	-1.78363	0	0	-	NA	NA	NA	0	0	0	0
MRPL48	-0.0172022	0.338724	-3.40957	0.000748439	0.00958421	-1.87333	0	0	-	NA	0.118,ns	0.402,ns	0	0	0	0
CCDC12	-0.016917	0.291775	-4.10543	5.32876e-05	0.00144383	0.614648	0	0	-	NA	NA	NA	0	0	0	0
ZNF319	0.0168642	0.0788837	3.56692	0.000426106	0.00643004	-1.34731	0	0	-	NA	NA	NA	0	0	0	0
DNAJC7	-0.0166619	-0.00897669	-3.90078	0.000120669	0.00259335	-0.160037	NA	0	-	no	-0.143,ns	-0.137,ns	0	0	0	0
EIF3D	-0.0165673	-0.00694799	-4.36969	1.76677e-05	0.000626741	1.66651	0	0	-	NA	NA	NA	0	0	0	0
PRCP	0.0165377	0.00464444	3.67599	0.000284973	0.00478549	-0.969997	NA	0	-	NA	NA	NA	0	0	0	0
CBX4	0.0165249	0.0853905	3.75713	0.000209947	0.00384743	-0.682603	0	0	-	NA	NA	NA	0	0	0	0
BNIP1	-0.0164412	-0.00907441	-3.53433	0.000479629	0.0070367	-1.45804	0	0	-	NA	-0.204,ns	-0.092,ns	0	0	0	0
LILRB1	0.0160977	0.00865247	3.7219	0.000239886	0.0042042	-0.808079	0	0	-	NA	NA	NA	0	0	0	0
CCDC97	0.0156476	0.00512576	3.6065	0.000368632	0.00577328	-1.21157	0	0	-	NA	NA	NA	0	0	0	0
ATG3	-0.0155656	0.000306463	-3.57904	0.000407657	0.00625144	-1.30586	0	0	-	NA	NA	NA	0	0	0	0
GATAD2A	0.0154906	0.173248	3.70958	0.000251275	0.00437774	-0.851707	0	0	-	NA	NA	NA	0	0	0	0
TSPAN14	0.0154084	0.0338246	3.91013	0.000116329	0.00251961	-0.125402	0	0	-	NA	NA	NA	0	0	0	0
DGKD	0.0153149	0.00330618	4.51284	9.4989e-06	0.000430276	2.26014	0	0	-	NA	NA	NA	0	0	0	0
C1orf162	0.0151544	0.00497777	3.75427	0.000212243	0.00386545	-0.692846	NA	NA	NA	NA	NA	NA	0	0	0	0
HNRNPH2	-0.0148752	-0.00263121	-4.01484	7.68308e-05	0.00187991	0.267371	NA	NA	NA	NA	NA	NA	0	0	0	0
ZBTB8OS	-0.0147753	0.0160864	-4.01676	7.6241e-05	0.00187587	0.274678	0	0	-	NA	NA	NA	0	0	0	0
TBC1D20	0.0143346	0.00488254	4.44806	1.26029e-05	0.000503718	1.98946	0	0	-	NA	NA	NA	0	0	0	0
PPM1M	0.0141506	0.00670739	3.46301	0.000619518	0.00838006	-1.69711	0	0	NA	NA	-0.265,ns	0.273,ns	0	0	0	0
DHX16	0.0141197	0.128901	3.5503	0.000452644	0.00673098	-1.40386	0	0	-	NA	-0.259,ns	0.099,ns	0	0	0	0
EIF3M	-0.0139784	-0.00670199	-3.66229	0.000299892	0.00497922	-1.01793	0	0	-	NA	NA	NA	0	0	0	0
INTS12	-0.0136303	-0.00697102	-3.92737	0.000108715	0.0024007	-0.0613808	0	0	-	NA	NA	NA	0	0	0	0
PHF23	0.0136096	0.00273396	3.60821	0.000366324	0.00574732	-1.20568	0	0	-	NA	-0.162,ns	-0.007,ns	0	0	0	0
RBM22	0.013019	0.00277855	3.79921	0.000178817	0.0034714	-0.531374	0	0	-	NA	NA	NA	0	0	0	0
PCBP1	0.0119823	0.00442376	3.46735	0.000610014	0.00827688	-1.68269	0	0	-	NA	-0.020,ns	-0.316,ns	0	0	0	0
