# Supplementary material for: Prediction of Alzheimer’s disease using blood gene expression data
Source: Sci Rep. 2020 Feb 26;10:3485. doi: 10.1038/s41598-020-60595-1 (PMC7044318; doi:10.1038/s41598-020-60595-1)
Supplement: Supplementary file 6 — Supplementary Table 5. [file 41598_2020_60595_MOESM6_ESM.xlsx]

## Sheet: Table S5
	(A) AUCs in the internal validation of ADNI, ANM1, and ANM2
		ADNI						ANM1						ANM2						Average AUCs of CV
	Model	CV1	CV2	CV3	CV4	CV5	Model	CV1	CV2	CV3	CV4	CV5	Model	CV1	CV2	CV3	CV4	CV5		ADNI	DEG	DEG+VAE	DEG+TF	DEG+Hub	DEG+CFG
	DEGa)	98	565	72	922	410	DEGa)	1013	1111	1408	1617	850	DEGa)	790	460	187	616	234		LR	0.5462	0.5494	0.516667	0.5716	0.6496
	LR	0.568	0.414	0.563	0.717	0.469	LR	0.518	0.58	0.428	0.428	0.479	LR	0.457	0.535	0.551	0.557	0.527		L1-LR	0.6022	0.5928	0.519667	0.5928	0.613
	L1-LR	0.595	0.71	0.573	0.407	0.726	L1-LR	0.876	0.852	0.801	0.828	0.9	L1-LR	0.754	0.694	0.728	0.685	0.772		SVM	0.6294	0.599	0.523667	0.5894	0.5522
	SVM	0.685	0.673	0.661	0.484	0.644	SVM	0.91	0.869	0.826	0.821	0.892	SVM	0.779	0.758	0.816	0.792	0.876		RF	0.643	0.6106	0.507333	0.6022	0.6268
	RF	0.784	0.616	0.699	0.519	0.597	RF	0.9	0.879	0.856	0.79	0.906	RF	0.68	0.751	0.837	0.79	0.839		DNN	0.6568	0.606	0.540333	0.5946	0.5752
	DNN	0.735	0.68	0.651	0.532	0.686	DNN	0.868	0.836	0.765	0.744	0.904	DNN	0.703	0.721	0.828	0.793	0.877		Mean	0.61552	0.59156	0.521533	0.59012	0.60336
	DEG+VAEa)	50	150	50	200	100	DEG+VAEa)	250	250	300	350	200	DEG+VAEa)	200	100	100	200	100		Average of CV
	LR	0.606	0.499	0.632	0.489	0.521	LR	0.567	0.514	0.495	0.498	0.509	LR	0.52	0.607	0.572	0.584	0.677		ANM1	DEG	DEG+VAE	DEG+TF	DEG+Hub	DEG+CFG
	L1-LR	0.604	0.583	0.639	0.526	0.612	L1-LR	0.822	0.796	0.725	0.777	0.863	L1-LR	0.616	0.647	0.693	0.71	0.727		LR	0.4866	0.5166	0.7698	0.442	0.4948
	SVM	0.619	0.632	0.625	0.513	0.606	SVM	0.878	0.865	0.793	0.794	0.921	SVM	0.673	0.724	0.817	0.779	0.813		L1-LR	0.8514	0.7966	0.7704	0.8016	0.8174
	RF	0.703	0.588	0.629	0.499	0.634	RF	0.878	0.845	0.785	0.752	0.905	RF	0.671	0.702	0.825	0.749	0.832		SVM	0.8636	0.8502	0.7968	0.8348	0.8434
	DNN	0.631	0.625	0.623	0.541	0.61	DNN	0.858	0.805	0.735	0.781	0.881	DNN	0.642	0.692	0.79	0.72	0.79		RF	0.8662	0.833	0.7606	0.8288	0.857
	DEG+TFa)	0	7	0	21	9	DEG+TFa)	11	11	15	19	11	DEG+TFa)	8	2	3	9	1		DNN	0.8234	0.812	0.7082	0.8542	0.8736
	LR	None	0.559	None	0.444	0.547	LR	0.81	0.782	0.709	0.66	0.888	LR	0.494	0.646	0.667	0.626	0.643		Mean	0.77824	0.76168	0.76116	0.75228	0.77724
	L1-LR	None	0.565	None	0.447	0.547	L1-LR	0.809	0.783	0.708	0.662	0.89	L1-LR	0.493	0.646	0.667	0.626	0.626		Average of CV
	SVM	None	0.472	None	0.464	0.635	SVM	0.875	0.821	0.736	0.685	0.867	SVM	0.595	0.693	0.607	0.66	0.638		ANM2	DEG	DEG+VAE	DEG+TF	DEG+Hub	DEG+CFG
	RF	None	0.489	None	0.412	0.621	RF	0.727	0.822	0.691	0.703	0.86	RF	0.509	0.553	0.593	0.667	0.667		LR	0.5254	0.592	0.6152	0.6326	0.685
	DNN	None	0.534	None	0.545	0.542	DNN	0.725	0.724	0.67	0.624	0.798	DNN	0.534	0.674	0.564	0.599	0.586		L1-LR	0.7266	0.6786	0.6116	0.6968	0.7528
	DEG+Hub genea)	18	119	12	199	97	DEG+Hub genea)	200	226	296	341	166	DEG+Hub genea)	63	108	104	88	46		SVM	0.8042	0.7612	0.6386	0.7908	0.8034
	LR	0.655	0.42	0.689	0.499	0.595	LR	0.324	0.49	0.429	0.433	0.534	LR	0.446	0.654	0.72	0.537	0.806		RF	0.7794	0.7558	0.5978	0.7572	0.7898
	L1-LR	0.658	0.565	0.692	0.419	0.63	L1-LR	0.779	0.796	0.772	0.856	0.805	L1-LR	0.624	0.708	0.728	0.62	0.804		DNN	0.7844	0.7268	0.5914	0.731	0.7588
	SVM	0.598	0.485	0.65	0.516	0.698	SVM	0.81	0.88	0.814	0.814	0.856	SVM	0.808	0.731	0.824	0.759	0.832		Mean	0.724	0.70288	0.61092	0.72168	0.75796
	RF	0.592	0.61	0.695	0.501	0.613	RF	0.847	0.861	0.826	0.756	0.854	RF	0.638	0.729	0.819	0.722	0.878
	DNN	0.639	0.599	0.577	0.565	0.593	DNN	0.856	0.823	0.855	0.84	0.897	DNN	0.654	0.709	0.78	0.73	0.782
	DEG + CFGa)	25	119	18	197	92	DEG + CFGa)	211	241	290	353	175	DEG + CFGa)	188	95	49	164	58
	LR	0.786	0.654	0.721	0.6	0.487	LR	0.343	0.594	0.484	0.424	0.629	LR	0.596	0.672	0.786	0.579	0.792
	L1-LR	0.786	0.627	0.718	0.413	0.521	L1-LR	0.809	0.841	0.8	0.796	0.841	L1-LR	0.735	0.731	0.788	0.714	0.796
	SVM	0.509	0.497	0.647	0.433	0.675	SVM	0.833	0.88	0.842	0.798	0.864	SVM	0.782	0.79	0.821	0.791	0.833
	RF	0.783	0.534	0.718	0.491	0.608	RF	0.888	0.869	0.856	0.763	0.909	RF	0.726	0.79	0.839	0.81	0.784
	DNN	0.656	0.494	0.599	0.487	0.64	DNN	0.896	0.862	0.847	0.863	0.9	DNN	0.665	0.742	0.799	0.766	0.822
	a) These number mean number of genes Performance values are area under the curve
	P-value matrix of DEG in ADNI						P-value matrix of DEG in ANM1						P-value matrix of DEG in ANM2
		LR	L1	SVM	RF	DNN		LR	L1	SVM	RF	DNN		LR	L1	SVM	RF	DNN
	LR		0.316	0.189	0.135	0.118	LR		0	0	0	0	LR		0.001	0	0	0
	L1	0.316		0.247	0.279	0.112	L1	0		0.112	0.195	0.072	L1	0.001		0.003	0.094	0.068
	SVM	0.189	0.247		0.333	0.044	SVM	0	0.112		0.409	0.028	SVM	0	0.003		0.149	0.146
	RF	0.135	0.279	0.333		0.325	RF	0	0.195	0.409		0.02	RF	0	0.094	0.149		0.348
	DNN	0.118	0.112	0.044	0.325		DNN	0	0.072	0.028	0.02		DNN	0	0.068	0.146	0.348
	P-value matrix of VAE in ADNI						P-value matrix of VAE in ANM1						P-value matrix of VAE in ANM2
		LR	L1	SVM	RF	DNN		LR	L1	SVM	RF	DNN		LR	L1	SVM	RF	DNN
	LR (DEG)	0.479					LR (DEG)	0.149					LR (DEG)	0.022
	L1 (DEG)		0.572				L1 (DEG)		0.901				L1 (DEG)		0.901
	SVM (DEG)			0.901			SVM (DEG)			0.84			SVM (DEG)			0.901
	RF (DEG)				0.901		RF (DEG)				0.901		RF (DEG)				0.901
	DNN (DEG)					0.901	DNN (DEG)					0.79	DNN (DEG)					0.901
	P-value matrix of TF in ADNI						P-value matrix of TF in ANM1						P-value matrix of TF in ANM2
		LR	L1	SVM	RF	DNN		LR	L1	SVM	RF	DNN		LR	L1	SVM	RF	DNN
	LR (DEG)	0.545					LR (DEG)	0.001					LR (DEG)	0.002
	L1 (DEG)		0.851				L1 (DEG)		0.901				L1 (DEG)		0.901
	SVM (DEG)			0.828			SVM (DEG)			0.901			SVM (DEG)			0.901
	RF (DEG)				0.861		RF (DEG)				0.901		RF (DEG)				0.901
	DNN (DEG)					0.889	DNN (DEG)					0.901	DNN (DEG)					0.901
	P-value matrix of Hub genes in ADNI						P-value matrix of Hub genes in ANM1						P-value matrix of Hub genes in ANM2
		LR	L1	SVM	RF	DNN		LR	L1	SVM	RF	DNN		LR	L1	SVM	RF	DNN
	LR (DEG)	0.357					LR (DEG)	0.816					LR (DEG)	0.065
	L1 (DEG)		0.571				L1 (DEG)		0.901				L1 (DEG)		0.812
	SVM (DEG)			0.792			SVM (DEG)			0.895			SVM (DEG)			0.808
	RF (DEG)				0.827		RF (DEG)				0.901		RF (DEG)				0.861
	DNN (DEG)					0.901	DNN (DEG)					0.146	DNN (DEG)					0.901
	P-value matrix of CFG in ADNI						P-value matrix of CFG in ANM1						P-value matrix of CFG in ANM2
		LR	L1	SVM	RF	DNN		LR	L1	SVM	RF	DNN		LR	L1	SVM	RF	DNN
	LR (DEG)	0.1					LR (DEG)	0.442					LR (DEG)	0.01
	L1 (DEG)		0.445				L1 (DEG)		0.901				L1 (DEG)		0.056
	SVM (DEG)			0.901			SVM (DEG)			0.853			SVM (DEG)			0.525
	RF (DEG)				0.787		RF (DEG)				0.901		RF (DEG)				0.298
	DNN (DEG)					0.901	DNN (DEG)					0.043	DNN (DEG)					0.901
