# Supplementary material for: Prediction of Alzheimer’s disease using blood gene expression data
Source: Sci Rep. 2020 Feb 26;10:3485. doi: 10.1038/s41598-020-60595-1 (PMC7044318; doi:10.1038/s41598-020-60595-1)
Supplement: Supplementary file 7 — Supplementary Table 6. [file 41598_2020_60595_MOESM7_ESM.xlsx]

## Sheet: Table S6
	Training ADNI CN / AD = 136/63			Testing 1 ANM1 CN/AD= 104/145						Testing 2 ANM2 CN/AD = 134 /139
		Feature	Number of Genes	LR	L1-LR	SVM	RF	DNN	Mean	LR	L1-LR	SVM	RF	DNN	Mean
		DEGs	334	0.54	0.697ac	0.658a	0.592a	0.648a	0.627	0.593	0.69a	0.634a	0.611a	0.643a	0.6342
		DEGs + VAE	100	0.533	0.552a*	0.603a	0.598a*	0.571a	0.5714	0.522	0.542a*	0.607ab	0.597ab	0.571ab*	0.5678
		DEGs + TF	7	0.478*	0.478*	0.483*	0.444	0.482*	0.473	0.46*	0.46*	0.461*	0.446*	0.492*	0.4638*
		DEGs + Hub genes	67	0.45*	0.456a*	0.561ab*	0.536ab	0.563ab*	0.5132	0.633*	0.637*	0.764a*	0.738a	0.702a	0.6948
		DEGs + CFG ≥ 3	81	0.565	0.588a*	0.578a*	0.581a	0.564a*	0.5752	0.562*	0.562*	0.638a	0.613a	0.612a	0.5974
	Training ANM1 CN / AD = 104/145			Testing 1 ADNI CN/AD= 246/116						Testing 2 ANM2 CN/AD = 134 /139
		Feature	Number of Genes	LR	L1-LR	SVM	RF	DNN	Mean	LR	L1-LR	SVM	RF	DNN	Mean
		DEGs	1604	0.522	0.523	0.619a	0.588a	0.59a	0.5684	0.487	0.737a	0.79ad	0.767ad	0.754a	0.707
		DEGs + VAE	300	0.497*	0.549a	0.583a	0.595a	0.553a	0.5554	0.519	0.702a	0.768a	0.759a	0.723a	0.6942
		DEGs + TF	18	0.525	0.526	0.579	0.599	0.521	0.55	0.654*	0.654*	0.643*	0.656*	0.647*	0.6508*
		DEGs + Hub genes	331	0.489	0.521a	0.602a	0.61a	0.569a	0.5582	0.436	0.704a*	0.754a*	0.754a	0.759a	0.6814
		DEGs + CFG ≥ 3	334	0.408	0.519a	0.601a	0.581a	0.586a	0.539	0.555	0.699a	0.769ab	0.758ab	0.769ab	0.71
	Training ANM2 CN / AD = 134 /139			Testing 1 ADNI CN/AD= 246/116						Testing 2 ANM1 CN/AD = 104/145
		Feature	Number of Genes	LR	L1-LR	SVM	RF	DNN	Mean	LR	L1-LR	SVM	RF	DNN	Mean
		DEGs	697	0.451	0.57a	0.617a	0.588a	0.651a	0.5754	0.502	0.788a	0.845a	0.854a	0.854a	0.7686
		DEGs + VAE	200	0.52*	0.544a	0.59a	0.59a	0.561a	0.561	0.617	0.75a	0.838ab	0.834ab	0.786a	0.765
		DEGs + TF	9	0.53*	0.53	0.485*	0.501	0.536	0.5164	0.66*	0.661*	0.669*	0.67*	0.623*	0.6566*
		DEGs + Hub genes	157	0.468	0.537a	0.625a	0.604a	0.655a	0.5778	0.582	0.623a*	0.826ab	0.837ab	0.824ab	0.7384*
		DEGs + CFG ≥ 3	169	0.411	0.452a*	0.609ab	0.57ab	0.631ab	0.5346	0.591	0.729a*	0.834ab	0.847ab	0.859ab	0.772
	a: significantly differing with LR; b: significantly differing with L1-LR; c: significantly differing with RF; d: significantly differing with DNN *: significantly differing with the feature selection method of 'DEG'.
