# Supplementary material for: Prediction of Alzheimer’s disease using blood gene expression data
Source: Sci Rep. 2020 Feb 26;10:3485. doi: 10.1038/s41598-020-60595-1 (PMC7044318; doi:10.1038/s41598-020-60595-1)
Supplement: Supplementary file 8 — Supplementary Table 7. [file 41598_2020_60595_MOESM8_ESM.xlsx]

## Sheet: Table S7
Term	Category	ADNI_CFG	ANM1	ANM1_CFG	ANM2	ANM2_CFG
ErbB signaling pathway	kegg	ADNI_CFG
chemokine signaling pathway	kegg	ADNI_CFG
leishmania infection	kegg	ADNI_CFG
renal cell carcinoma	kegg	ADNI_CFG
chronic myeloid leukemia	kegg	ADNI_CFG
ribosome	kegg		ANM1	ANM1_CFG	ANM2	ANM2_CFG
proteasome	kegg			ANM1_CFG	ANM2	ANM2_CFG
leukocyte transendothelial migration	kegg			ANM1_CFG
oxidative phosphorylation	kegg				ANM2
spliceosome	kegg				ANM2
immune system process	go_bp	ADNI_CFG
lipopolysaccharide mediated signaling pathway	go_bp	ADNI_CFG
ribosome biogenesis	go_bp		ANM1	ANM1_CFG	ANM2	ANM2_CFG
translational initiation	go_bp		ANM1	ANM1_CFG	ANM2	ANM2_CFG
mitochondrial translation	go_bp		ANM1		ANM2
establishment of protein localization to endoplasmic reticulum	go_bp		ANM1	ANM1_CFG	ANM2	ANM2_CFG
rRNA metabolic process	go_bp		ANM1	ANM1_CFG	ANM2	ANM2_CFG
translational termination	go_bp		ANM1		ANM2
protein localization to endoplasmic reticulum	go_bp		ANM1	ANM1_CFG	ANM2	ANM2_CFG
protein targeting to membrane	go_bp		ANM1	ANM1_CFG	ANM2	ANM2_CFG
oxidative phosphorylation	go_bp		ANM1		ANM2
translational elongation	go_bp		ANM1		ANM2
ribonucleoprotein complex biogenesis	go_bp		ANM1		ANM2	ANM2_CFG
multi organism metabolic process	go_bp		ANM1	ANM1_CFG	ANM2	ANM2_CFG
nuclear transcribed mRNA catabolic process nonsense mediated decay	go_bp		ANM1	ANM1_CFG	ANM2	ANM2_CFG
RNA catabolic process	go_bp		ANM1	ANM1_CFG	ANM2	ANM2_CFG
regulation of establishment of planar polarity	go_bp			ANM1_CFG		ANM2_CFG
regulation of RNA stability	go_bp			ANM1_CFG		ANM2_CFG
negative regulation of protein modification by small protein conjugation or removal	go_bp			ANM1_CFG		ANM2_CFG
regulation of protein ubiquitination involved in ubiquitin dependent protein catabolic process	go_bp			ANM1_CFG		ANM2_CFG
myeloid cell homeostasis	go_bp			ANM1_CFG		ANM2_CFG
positive regulation of cellular protein catabolic process	go_bp			ANM1_CFG
regulation of canonical Wnt signaling pathway	go_bp			ANM1_CFG
anaphase promoting complex dependent catabolic process	go_bp			ANM1_CFG	ANM2	ANM2_CFG
non canonical Wnt signaling pathway	go_bp			ANM1_CFG
antigen receptor mediated signaling pathway	go_bp			ANM1_CFG		ANM2_CFG
positive regulation of protein catabolic process	go_bp			ANM1_CFG
protein targeting	go_bp			ANM1_CFG	ANM2	ANM2_CFG
regulation of defense response	go_bp			ANM1_CFG
regulation of ligase activity	go_bp			ANM1_CFG
regulation of Wnt signaling pathway	go_bp			ANM1_CFG
antigen processing and presentation of peptide antigen	go_bp			ANM1_CFG		ANM2_CFG
establishment of protein localization to organelle	go_bp			ANM1_CFG	ANM2	ANM2_CFG
response to muramyl dipeptide	go_bp			ANM1_CFG
regulation of innate immune response	go_bp			ANM1_CFG		ANM2_CFG
regulation of cellular amine metabolic process	go_bp			ANM1_CFG		ANM2_CFG
posttranscriptional regulation of gene expression	go_bp			ANM1_CFG
intracellular signal transduction	go_bp			ANM1_CFG
innate immune response activating cell surface receptor signaling pathway	go_bp			ANM1_CFG	ANM2	ANM2_CFG
fc epsilon receptor signaling pathway	go_bp			ANM1_CFG		ANM2_CFG
regulation of catabolic process	go_bp			ANM1_CFG
antigen processing and presentation	go_bp			ANM1_CFG
positive regulation of immune system process	go_bp			ANM1_CFG
antigen processing and presentation of peptide antigen via MHC class I	go_bp			ANM1_CFG	ANM2	ANM2_CFG
Fc receptor signaling pathway	go_bp			ANM1_CFG		ANM2_CFG
establishment of protein localization to membrane	go_bp			ANM1_CFG	ANM2	ANM2_CFG
negative regulation of transferase activity	go_bp			ANM1_CFG
positive regulation of ligase activity	go_bp			ANM1_CFG		ANM2_CFG
respiratory burst	go_bp			ANM1_CFG
NIK/NF-kappaB signaling	go_bp			ANM1_CFG		ANM2_CFG
regulation of protein catabolic process	go_bp			ANM1_CFG
viral life cycle	go_bp			ANM1_CFG	ANM2	ANM2_CFG
tumor necrosis factor mediated signaling pathway	go_bp			ANM1_CFG
t cell receptor signaling pathway	go_bp			ANM1_CFG		ANM2_CFG
negative regulation of canonical Wnt signaling pathway	go_bp			ANM1_CFG		ANM2_CFG
antigen processing and presentation of exogenous peptide antigen via MHC class I	go_bp			ANM1_CFG	ANM2	ANM2_CFG
activation of immune response	go_bp			ANM1_CFG		ANM2_CFG
positive regulation of innate immune response	go_bp			ANM1_CFG		ANM2_CFG
cellular response to cytokine stimulus	go_bp			ANM1_CFG
interspecies interaction between organisms	go_bp			ANM1_CFG	ANM2	ANM2_CFG
positive regulation of canonical Wnt signaling pathway	go_bp			ANM1_CFG
leukocyte cell cell adhesion	go_bp			ANM1_CFG
protein localization to organelle	go_bp			ANM1_CFG		ANM2_CFG
regulation of cellular protein catabolic process	go_bp			ANM1_CFG
positive regulation of proteolysis	go_bp			ANM1_CFG
activation of innate immune response	go_bp			ANM1_CFG		ANM2_CFG
regulation of cell cycle phase transition	go_bp			ANM1_CFG
positive regulation of Wnt signaling pathway	go_bp			ANM1_CFG
immune response regulating cell surface receptor signaling pathway	go_bp			ANM1_CFG		ANM2_CFG
response to cytokine	go_bp			ANM1_CFG
positive regulation of immune response	go_bp			ANM1_CFG		ANM2_CFG
regulation of proteolysis	go_bp			ANM1_CFG
negative regulation of Wnt signaling pathway	go_bp			ANM1_CFG
response to tumor necrosis factor	go_bp			ANM1_CFG
positive regulation of defense response	go_bp			ANM1_CFG		ANM2_CFG
regulation of type i interferon production	go_bp			ANM1_CFG
regulation of cellular amino acid metabolic process	go_bp			ANM1_CFG		ANM2_CFG
single organism cellular localization	go_bp			ANM1_CFG
positive regulation of protein modification by small protein conjugation or removal	go_bp			ANM1_CFG
cytoplasmic translation	go_bp				ANM2
cellular protein complex disassembly	go_bp				ANM2
ribosome assembly	go_bp				ANM2
RNA processing	go_bp				ANM2
peptide metabolic process	go_bp				ANM2	ANM2_CFG
macromolecular complex disassembly	go_bp				ANM2
ncRNA processing	go_bp				ANM2
protein localization to membrane	go_bp				ANM2	ANM2_CFG
ribosomal large subunit assembly	go_bp				ANM2
cellular amide metabolic process	go_bp				ANM2
amide biosynthetic process	go_bp				ANM2	ANM2_CFG
ncRNA metabolic process	go_bp				ANM2
ribonucleoprotein complex subunit organization	go_bp				ANM2
mRNA metabolic process	go_bp				ANM2
ribosomal large subunit biogenesis	go_bp				ANM2
macromolecule catabolic process	go_bp					ANM2_CFG
large ribosomal subunit	go_cc		ANM1		ANM2	ANM2_CFG
ribosome	go_cc		ANM1	ANM1_CFG	ANM2	ANM2_CFG
cytosolic part	go_cc		ANM1	ANM1_CFG	ANM2	ANM2_CFG
cytosolic small ribosomal subunit	go_cc		ANM1	ANM1_CFG	ANM2	ANM2_CFG
small ribosomal subunit	go_cc		ANM1	ANM1_CFG	ANM2	ANM2_CFG
organellar ribosome	go_cc		ANM1		ANM2
cytosolic large ribosomal subunit	go_cc		ANM1		ANM2	ANM2_CFG
ribosomal subunit	go_cc		ANM1	ANM1_CFG	ANM2	ANM2_CFG
ribonucleoprotein complex	go_cc		ANM1		ANM2	ANM2_CFG
cytosolic ribosome	go_cc		ANM1	ANM1_CFG	ANM2	ANM2_CFG
proteasome complex	go_cc			ANM1_CFG
respiratory chain	go_cc		ANM1		ANM2
organellar large ribosomal subunit	go_cc				ANM2
protein complex involved in cell adhesion	go_cc					ANM2_CFG
cell substrate junction	go_cc					ANM2_CFG
structural constituent of ribosome	go_mf		ANM1	ANM1_CFG	ANM2	ANM2_CFG
peptidase activator activity	go_mf			ANM1_CFG
threonine type peptidase activity	go_mf			ANM1_CFG		ANM2_CFG
poly a RNA binding	go_mf				ANM2
RNA binding	go_mf				ANM2
