# Supplementary material for: Prediction of Alzheimer’s disease using blood gene expression data
Source: Sci Rep. 2020 Feb 26;10:3485. doi: 10.1038/s41598-020-60595-1 (PMC7044318; doi:10.1038/s41598-020-60595-1)
Supplement: Supplementary file 9 — Supplementary Table 8. [file 41598_2020_60595_MOESM9_ESM.xlsx]

## Sheet: Table S8
Num_of_overlap	pathway	Adjusted P	related_gene
7	KEGG_HEMATOPOIETIC_CELL_LINEAGE	0.020848	IL1R2, CD59, CSF3R, ITGA5, CSF1R, CD14, CD37
7	KEGG_LEISHMANIA_INFECTION	0.0116519	NCF2, NCF4, CYBA, TLR2, NFKBIA, ITGB2, MYD88
20	GO_REGULATION_OF_CYTOKINE_PRODUCTION	0.0181066	CLEC5A, CYBA, FCER1A, ANXA1, TLR2, THBS1, LY96, CASP1, TLR8, HSPA1B, SLC11A1, CEBPB, CSF1R, CD14, FCER1G, MYD88, KLF2, HSPA1A, TRIM56, IL18
54	GO_IMMUNE_SYSTEM_PROCESS	0.000447877	CLEC5A, IL1R2, NCF2, CCR1, CD47, NCF4, CYBA, CSF3R, ANXA1, ZFP36L1, IL18RAP, IFITM3, C1QA, TLR2, S100A8, S100A12, THBS1, LY96, PPBP, VSIG4, VAMP8, MKNK2, TLR8, CD93, DDIT4, INPPL1, GPR65, SLC11A1, ITGA5, CEBPB, CSF1R, CD14, CXCR4, LTBR, HPRT1, LILRB3, TNFRSF1A, SELL, NFKBIA, HCLS1, ITGB2, SLC7A7, HCK, FCER1G, CD300A, MYD88, KLF2, ZBTB16, LILRA2, HIST2H2BE, TRIM56, CTSS, IL18, DOCK2
25	GO_REGULATION_OF_DEFENSE_RESPONSE	0.0113483	CD47, CYBA, FCER1A, CD59, ANXA1, TLR2, S100A8, S100A12, LY96, CASP1, VAMP8, TLR8, CD93, HSPA1B, CD14, TNFRSF1A, NFKBIA, ITGB2, HCK, FCER1G, MYD88, HSPA1A, CTSS, IL18, DOCK2
19	GO_CELL_ACTIVATION	0.0494004	CD59, ANXA1, ZFP36L1, S100A12, PPBP, VAMP8, ITPR3, TLR8, CD93, TLN1, SLC11A1, TIMP1, CEBPB, LTBR, HPRT1, ITGB2, FCER1G, IL18, DOCK2
5	GO_MYD88_DEPENDENT_TOLL_LIKE_RECEPTOR_SIGNALING_PATHWAY	0.0150106	TLR2, LY96, TLR8, CD14, MYD88
6	GO_POSITIVE_REGULATION_OF_TUMOR_NECROSIS_FACTOR_SUPERFAMILY_CYTOKINE_PRODUCTION	0.0221616	CYBA, TLR2, THBS1, LY96, CD14, FCER1G
9	GO_LEUKOCYTE_CHEMOTAXIS	0.0113483	CCR1, CSF3R, ANXA1, S100A8, S100A12, PPBP, CXCR4, ITGB2, FCER1G
39	GO_DEFENSE_RESPONSE	0.000734268	CLEC5A, NCF2, CCR1, STAB1, CYBA, CSF3R, ANXA1, IL18RAP, IFITM3, C1QA, TLR2, S100A8, S100A12, THBS1, LY96, PPBP, VSIG4, TLR8, CD93, DDIT4, SLC11A1, CD163, TCIRG1, CEBPB, CSF1R, CD14, CXCR4, LTBR, LILRB3, TNFRSF1A, ITGB2, HCK, FCER1G, MYD88, LILRA2, HIST2H2BE, TRIM56, IL18, SERPINA1
8	GO_TOLL_LIKE_RECEPTOR_SIGNALING_PATHWAY	0.00868141	TLR2, LY96, TLR8, CD14, NFKBIA, ITGB2, MYD88, CTSS
14	GO_POSITIVE_REGULATION_OF_RESPONSE_TO_EXTERNAL_STIMULUS	0.0140721	CCR1, CD47, CYBA, FCER1A, TLR2, S100A8, S100A12, THBS1, LY96, PPBP, VAMP8, TNFRSF1A, FCER1G, IL18
8	GO_PATTERN_RECOGNITION_RECEPTOR_SIGNALING_PATHWAY	0.0221616	TLR2, LY96, TLR8, CD14, NFKBIA, ITGB2, MYD88, CTSS
14	GO_LEUKOCYTE_MIGRATION	0.00650081	CCR1, CD47, CSF3R, ANXA1, S100A8, S100A12, PPBP, ITGA5, CXCR4, SELL, ITGB2, SLC7A7, HCK, FCER1G
20	GO_RESPONSE_TO_BACTERIUM	0.0113483	CD47, STAB1, TLR2, S100A8, S100A12, LY96, PPBP, CASP1, SLC11A1, CEBPB, CD14, LTBR, TNFRSF1A, NFKBIA, HCK, FCER1G, IL10RA, MYD88, HIST2H2BE, IL18
9	GO_MYELOID_LEUKOCYTE_ACTIVATION	0.00431511	S100A12, PPBP, VAMP8, TLR8, CD93, SLC11A1, LTBR, FCER1G, DOCK2
29	GO_POSITIVE_REGULATION_OF_IMMUNE_SYSTEM_PROCESS	0.00415194	CCR1, CD47, CYBA, FCER1A, CD59, ANXA1, C1QA, TLR2, THBS1, LY96, PPBP, VSIG4, VAMP8, TLR8, HSPA1B, SLC11A1, CSF1R, CD14, NFKBIA, HCLS1, ITGB2, HCK, FCER1G, CD300A, MYD88, HSPA1A, ZBTB16, CTSS, IL18
7	GO_GRANULOCYTE_MIGRATION	0.0155648	CSF3R, ANXA1, S100A8, S100A12, PPBP, ITGB2, FCER1G
36	GO_REGULATION_OF_IMMUNE_SYSTEM_PROCESS	0.0246516	CCR1, CD47, CYBA, FCER1A, CD59, CSF3R, ANXA1, C1QA, TLR2, THBS1, LY96, PPBP, VSIG4, VAMP8, TLR8, CD93, HSPA1B, SLC11A1, CEBPB, CSF1R, CD14, NME1, LILRB3, SELL, NFKBIA, HCLS1, ITGB2, HCK, FCER1G, CD300A, MYD88, HSPA1A, ZBTB16, CTSS, IL18, DOCK2
26	GO_INFLAMMATORY_RESPONSE	2.84907e-06	CCR1, STAB1, CYBA, ANXA1, IL18RAP, TLR2, S100A8, S100A12, THBS1, LY96, PPBP, TLR8, SLC11A1, CD163, CEBPB, CSF1R, CD14, CXCR4, LTBR, TNFRSF1A, ITGB2, HCK, FCER1G, MYD88, IL18, SERPINA1
4	GO_RESPIRATORY_BURST	0.0113483	NCF2, CYBA, SLC11A1, HCK
4	GO_TOLL_LIKE_RECEPTOR_4_SIGNALING_PATHWAY	0.0171686	LY96, CD14, NFKBIA, ITGB2
11	GO_POSITIVE_REGULATION_OF_RESPONSE_TO_WOUNDING	0.00650081	CD47, FCER1A, ANXA1, TLR2, S100A8, S100A12, THBS1, VAMP8, TNFRSF1A, FCER1G, IL18
6	GO_LIPOPOLYSACCHARIDE_MEDIATED_SIGNALING_PATHWAY	0.00242458	TLR2, LY96, CD14, NFKBIA, HCK, IL18
36	GO_IMMUNE_RESPONSE	0.000806755	CLEC5A, IL1R2, NCF2, CCR1, NCF4, CYBA, ANXA1, IL18RAP, IFITM3, C1QA, TLR2, S100A8, S100A12, THBS1, LY96, PPBP, VSIG4, VAMP8, TLR8, GPR65, SLC11A1, CEBPB, CSF1R, CD14, LTBR, LILRB3, TNFRSF1A, HCK, FCER1G, MYD88, LILRA2, HIST2H2BE, TRIM56, CTSS, IL18, DOCK2
18	GO_POSITIVE_REGULATION_OF_CYTOKINE_PRODUCTION	0.00242458	CLEC5A, CYBA, FCER1A, ANXA1, TLR2, THBS1, LY96, CASP1, TLR8, HSPA1B, SLC11A1, CEBPB, CSF1R, CD14, FCER1G, MYD88, HSPA1A, IL18
7	GO_REGULATION_OF_PHAGOCYTOSIS	0.0113483	CD47, CYBA, SLC11A1, HCK, FCER1G, CD300A, DOCK2
14	GO_REGULATION_OF_INFLAMMATORY_RESPONSE	0.0137327	CD47, FCER1A, CD59, ANXA1, TLR2, S100A8, S100A12, CASP1, VAMP8, TNFRSF1A, HCK, FCER1G, MYD88, IL18
27	GO_RESPONSE_TO_BIOTIC_STIMULUS	0.0155648	CD47, STAB1, IFITM3, TLR2, S100A8, S100A12, LY96, PPBP, CASP1, TLR8, CD93, DDIT4, SLC11A1, CEBPB, CD14, CXCR4, LTBR, TNFRSF1A, NFKBIA, HCK, FCER1G, IL10RA, MYD88, HIST2H2BE, TRIM56, IL18, NPC2
24	GO_RESPONSE_TO_CYTOKINE	0.0113483	IL1R2, CCR1, CYBA, CSF3R, ANXA1, IL18RAP, IFITM3, PPBP, SLC11A1, TIMP1, CEBPB, CSF1R, CD14, CXCR4, LTBR, TNFRSF1A, NFKBIA, HCLS1, HCK, IL10RA, MYD88, KLF2, PODN, TRIM56
9	GO_POSITIVE_REGULATION_OF_INFLAMMATORY_RESPONSE	0.00949144	CD47, FCER1A, TLR2, S100A8, S100A12, VAMP8, TNFRSF1A, FCER1G, IL18
18	GO_POSITIVE_REGULATION_OF_DEFENSE_RESPONSE	0.00242458	CD47, CYBA, FCER1A, TLR2, S100A8, S100A12, LY96, VAMP8, TLR8, CD14, TNFRSF1A, NFKBIA, ITGB2, HCK, FCER1G, MYD88, CTSS, IL18
14	GO_RESPONSE_TO_MOLECULE_OF_BACTERIAL_ORIGIN	0.0241135	TLR2, S100A8, LY96, PPBP, CASP1, SLC11A1, CEBPB, CD14, LTBR, TNFRSF1A, NFKBIA, HCK, IL10RA, IL18
